# Supplementary material for: X Chromosome Inactivation and Xist Evolution in a Rodent Lacking LINE-1 Activity
Source: PLoS One. 2009 Jul 15;4(7):e6252. doi: 10.1371/journal.pone.0006252 (PMC2705805; doi:10.1371/journal.pone.0006252)
Supplement: Alignment S1 — XIST alignment (0.08 MB TXT) [file pone.0006252.s002.txt]

Alignment S2.  Xist alignment.

#NEXUS
[Cantrell et al, X inact.  Xist alignment before removal of gaps and areas with ambiguous alignment]
[!Alignment of:
[Sequence                Start   End  Sequencetype]

[MuXist                  (1  >   10007)   DNA    ]

[OryXist                 (1  >   10039)   DNA    ]

[SigXist                 (1  >   10085)   DNA    ]

[MiXist                  (1  >   9921)   DNA    ]


begin data;
  dimensions ntax=4 nchar=11615;
  format datatype=DNA interleave gap=- missing='.';
  matrix
[                       1                                                      60]
MuXist                 CTGTTATTATTTTTTTTTCTTTTTCTTTTGCCCATCGGGGCTGTGGATACCTGCTTTAAA
OryXist                CC----TCATTTTTTTT--TTCT-TTTTTGCCCATCCTGGCTGTGGATACCTGCTTCATT
SigXist                CT----TAATTTTTTTTCTTTCTTTTTTTGCCCATCGGGGCTGTGGATACCTGCTTAATT
MiXist                 CT----TAATTTTTTTT--TTCTCTTTTTGCCCACCGGGGCCGTGGATACCAGCTTCATT

[                       61                                                      120]
MuXist                 TTTTTTTTTTACAG--GCCCAACGGGGC--TTGGTGGATGGAAATA---TGGTTTTGTGA
OryXist                TCTTTTTTTCCCCACTGCCCACCGGGGCAGTTGGTGGATGGAAATG--TTGGTTTTGTGA
SigXist                T-TTTTTTTCCCCATTGCCCATCGGGG-------TGGATGGAAATA--TTGGTTTTGTGA
MiXist                 T----TTTTCCTC---GCCCATCGGGGCATTTGGTGGATGGATATAAGTTGGTTTTGTGA

[                       121                                                      180]
MuXist                 GTTATT---GCACTACCTGGAATATCTATGCCTCTTAT--TTGCGTGTACTGTTGCTGCT
OryXist                GTTATT---GCACTACGTGGAATATCCAAACCTCTTTT--TTCCTCGTGCTGCTGCTGCT
SigXist                GTTATT---GTACTACCTGGAATATCCATAGCTCTTTTTCTTCTTC------TTGCTGCT
MiXist                 GTTATTATTGCACTACCTGGAATAGCCATACCTCTTTTCTTTCCTCTTGCTGC-GCTGCT

[                       181                                                      240]
MuXist                 GATCGTTTGGTGCTGTGTGAGTGAACCTATGGCTTAGAAAAACGACTTTGCTCTTAAACT
OryXist                GATCGTTTGGTGATGTATGAATGAACCTTTGGCTTAGAAAAATGACTCTGC--TTAAGCT
SigXist                GATCGTTTGGTGATGTACGAATGGACCTATGGCTTAGAAAAATGACTGTAC--TTAAGCT
MiXist                 GATCGTTTGGTGGTGTGTGAGTGAAAATATGGCTTAGAAAAATGACTGCAC--TTAAGTT

[                       241                                                      300]
MuXist                 G-AGTGGGTGTTCAGGGCGTGGAGAGCCCGCGTCCGCCAT--TATGGCTTCTGCGTGATA
OryXist                GGAGTGGGTGTTAAGGGCGTGGAGAGCCCGTATCCGCCATCTTCTAGCTGCTGCGTGACA
SigXist                G-AGTGGGTGTTCAGGGCGTGGAGAGCCCATGTCCGCCATCTTACAGTTGCTGCATGACA
MiXist                 G-AGTGGGTGTTAAGGGCGTGGAGAGCCCGTTTCCGCCATGTTACAGTTGCTGCGTGACA

[                       301                                                      360]
MuXist                 CGGCTATTCTCGAGCCAGTTACGCCAAGAATTAGGACACCGAGGAGCACAGCGGACTGGA
OryXist                TGGCGATGTGCTAGTCAAGTGTGCTAAGGGTTAGGGAGTCGAGGTGGATGGCCAACTGGA
SigXist                TGGCTACTTGCTAGCCAATTATGGCATGAATTAGGGAGTCGAGGTAGACAGTGCACAGGA
MiXist                 TG----------AGCCAGTTATGGCAAGAATTCGGGGGTCAAGGTAGACAGTGGACTGGA

[                       361                                                      420]
MuXist                 TAAAAGCAACCAATTGCGCTGCGCTAGCTAAAGGCTTTCTTTATATGTGCGGGGTTGCGG
OryXist                CAGAGGCAATCTCGTGTGCTGGGCCAGCTAAGGGCTT--CATATGTGT----------GC
SigXist                CAGAGGCAATCATGTGTGCTGCACCAGCTTGGGGCTA--TATATGTGT----------GG
MiXist                 CAGAGGCAATCATGTGTGCTGCACCAGTTAAAGGCTTTATATGTGTGT----------GG

[                       421                                                      480]
MuXist                 GATTCGCCTTGA----------------------TTTGTGG-----TAGCATTTGCGGGG
OryXist                GTTTGGACTTGATATGTGTGCGTTTGGACTTGGTTTTGTGGCTTTTTAGTAA--------
SigXist                GTTTGGACTTAA------------------CGGTTTTGTGGCTTTTTAGTAA--------
MiXist                 GTTTGGACTTGA----------------------TTTGTGGCTTTTTAAGAC--------

[                       481                                                      540]
MuXist                 TTGTGCTAGCCGGAA----GAGAAAGCCAAGGAG---TGCTCGTATTAGTGTGCGGTGTT
OryXist                TCATGGTATACGGAAAAAGAAAAAAACCAAGGAG---CTCTCGTATTCGTGCGAAGTGTT
SigXist                TCATGGTAACTGGAA---GCAGAAAACCAAGGAGGTCTTCTCTCGTTCGTGTGTGGTGCT
MiXist                 TCATGGTAACCGGAA---TCAGAAAATCAAG------CTCTCGTGTTCATGTGTGGTGTT

[                       541                                                      600]
MuXist                 GCGCGGAAGCCGC---AGAGGACTAGGGGATAGGGCTCAGCGTGGGTGTGGGGATTGGGC
OryXist                GGGTGAAAGGAGC---AAAGGATTTCGGGAGAGGGCTCGAGATGAGCGTTTGGATATCAC
SigXist                GGGTGAAAGGAGC---AAAGGATGTCGGGGTAGGGCTCAAAATGGACATTTTGATATTTC
MiXist                 ATGTGAAAGGAGCTTTATAAGACTTCAGGATAGGGCTTGAAATCGATGTTTCGATATTGC

[                       601                                                      660]
MuXist                 AGGGTGTGTGTGCATATGGACCCCTGGCGCGGTCCCCCGTGGCTTTAAGGGCTGCTCA--
OryXist                TGGGGGCCTATGT-------------------------CCAGCTCTATGGGGGGCTTGGT
SigXist                TGG----CTATGT-------------------------ACAGTTCTAAGGGGTGCTTGTT
MiXist                 TGGGG--CTCTGC------------------------CCAGATTCTAAGGGGTGCTTGTT

[                       661                                                      720]
MuXist                 GAAGTCTATAAAATGGCGGCTCGGGGGCTCCACCCGAGGCTCGACAGCCCAATCTTTGTT
OryXist                AAGGTCTAGAAAATGGCGCCTCAGGGACTGTACCTGAGGCTCAACAGCCCAACCTTTCTC
SigXist                AAGGTCTGTAAAATGGCGGCACAGGCACAGTACCTGAGGCTCAGTTGCCCAACCTTTTTT
MiXist                 AGGGTTTATCAAATGGTGTCTCGGCTGCTCTACCCAAGGCTCGACAACCCCACCTTTATT

[                       721                                                      780]
MuXist                 CTGGTGTGTAGCAATGGATTATAGGACATTTAGGTCGTACAGGAAAAGATGGCGGCTCAA
OryXist                CTAACATGTGACA-CGAAG-GAAGGGCATTTAGGTTATATCAGAGAAGATGGCGGCCCAG
SigXist                CTAACATGTGGCA-TAGAG-GAAGGGCATTTAGATTATAC---AAAAGATGGTGGCTCGT
MiXist                 CTAACATGTAGCG-TGGAA-GTAGGGCATTTAGGTTATACAAGAGAAGATGGCGTCTCGA

[                       781                                                      840]
MuXist                 GTTCTTGGTGCGGTATAACGCAA-AGGGCTTTGTGTGTCACATGTCAGCTTCATGTCTGA
OryXist                GTTTGTGCTTCCGTGTAATGCTACGGG-CTTTGTTTCTCACGTGGCAGTTTGGTGGATGA
SigXist                GCTTATGGTGCGGTATAATGTTGCGGGGCTTTGCTTCTCACGTGGCAATTTGGTGGTTGA
MiXist                 GCTCTTGCTGCAGTATAAGGTAGCTGG-CTTTGTTTTTCACAGGCCAGTCTGGTGGCCAA

[                       841                                                      900]
MuXist                 G-TTAGCCTGGAGAG----GTGGCACATGCTCTTGAATGTGTCTAAGATGGCGG-AAGTC
OryXist                GTTTG--CAAGGAGACAATGTGGCGCATGCTC----GTGTGGCTAAGATGGCGGTTTAGC
SigXist                G-TTAGTC------ACAACGCGACAAACGC------GCGTGACTAAAATGGCGGTTTATC
MiXist                 AGTTAGCCTAGAGGACAATGTAGCACATGCTTT--GGGGTGGCCAAGATGGCG--ATGTC

[                       901                                                      960]
MuXist                 ATGTGACCTGCCCTCTAGTGGTTTCTTTCAGTG---------------------------
OryXist                ACGTGATTAGCCCCGGAGGGGTTTTCTCTAGTACAGTCTTGGCGGGCTT----TAGTATA
SigXist                ATGTGATCAGCCCTCGAGGGGTTTTCTTTAGCACAGTCTTGGCGGGCTCGACCGCATCTG
MiXist                 ACGTGATTGTCCCTTGAGGGTTTTTTTCTGATATATTCTTGGCGGGCTT-----AGTCTT

[                       961                                                      1020]
MuXist                 ---------ATTTTTTTTTTGGCGGGCTTTAG------CTACTTGGCGGGCTTTGCC---
OryXist                G---------------TCTTGGCGGGCTTTCCT----CCATCTTGGTGGACTTTGCC---
SigXist                GGCGGGTCTGACTCCATCTTGGCGGGCTTT-GTCTA--GTACT--GCGGACTTTGCC---
MiXist                 GGCGGGCTTAA-----TCTTGGCGGGCTTTGCTTAGCCACGCATGGCGGGCTTTGTCCTT

[                       1021                                                      1080]
MuXist                 ---CGAGGGTACACTTGGTGCATT--ATGGTAGGGTGTGGTTGGTCCTACCTTGTGCCAC
OryXist                ---CAAGGT-GAACTTGGTGCATTTAAGGATAATGAGTGCTTGGTTCTACCTTGTGCCAC
SigXist                ---CAAGGT-GAACTTAGTGCATTAAAAGATAACGAGT--------TTACCTTGTGTCAC
MiXist                 GTCCAAGAT-GTACTTAGTGCATT--AAGATG-TGAGTGCTTGGTTTTACCTTGTGCCAC

[                       1081                                                      1140]
MuXist                 TCGAAGCTGAGGCAAGGCTAAGTGGAAGTGTTGGTTGCCACTTGACGTAACTCGTCAGAA
OryXist                TCGAAGA----------CCAAGTGGGTGTGTTGTTTGCCGCTTGCCCGAA----TCACAA
SigXist                TTGAAGA----------CCATGTGGATGTGTTGGTTGCCACTTGACTTAA----TCACAA
MiXist                 TCGAAGC----------CCAGTTGGA-----AATTTGCCACTTAA---------TCAGAA

[                       1141                                                      1200]
MuXist                 ATGGGCACAAGTGTGAAAGTGTTGGT-GTTTGCTTGACTT--CCAGTTAGAAATGTGCAT
OryXist                AAGAGCACCACTTTGAAAGTGATGCTTGCCT-CTTGACTTAACTAGTCAAAAACGGGCAC
SigXist                AAGGGCACTACTTTGGAAATGTTGGTTGCCT-CTTGACTTAACTAGTCAAAAATGGGCGG
MiXist                 ATGTGTACTACTTTGGAAGTATTGGTTGTCT-CTTGACTTAACTAGTCAAAAATGGGCAC

[                       1201                                                      1260]
MuXist                 TATTGCTTGGTGGCCAGGATGGAATTAGACTGTGATGAGTCA-CTGTCCCATAAGGACGT
OryXist                TACTACTTGGTGTAGAGAATGGAAGTGGACCGTGAAGAGTCAACTGTCGTGCAGGGACTT
SigXist                TACTACTTG-TGTAGAGAACGGAAGTAGGTTGTGAAGACTCA-CTGTCCTTCAAAGACTT
MiXist                 TTCTACTTGGTGTAGAGGATTGAAGTAGACTGTGAAGACTCA-CTGTCCTACAAGGATTT

[                       1261                                                      1320]
MuXist                 GAGTTTCGCTTGGTACTTCACGTGTGTCTTTAGTCATCATTTTTTCGAAGTGCCTGCCCA
OryXist                GAGTTAC-CTTGGTACCTCACATCTGTCTTTAGTCATCCTTATTT--AAGTGTCTACCTA
SigXist                GAGTTCC-CT--------CAAGTCTGTCTTTAGTCATCTT--TTG--AAGTGCCTATCC-
MiXist                 GAGTTAC-CTTGGTACCTC---------TTATGCCATCGT--TTT--AAGTGACTACCCA

[                       1321                                                      1380]
MuXist                 ---GGTCGGGAGAGCGCATGCTTGC-AATTCT----AACACTGAAGTGTTGGATGATGTC
OryXist                CTGGGGTGCCAGTGCACGTGCTTTT-AACTAT----CGT-TGGAGCTGTTAAGCGACG--
SigXist                ---GGGTGTGAGAGCACATGATTGT-AATTCT----AAT-TTGAGTGGTTGAATGATG--
MiXist                 ----GGTGTGAAGGCTCGTGCTTTTTAATTCTTTTTAAT-TTGAGGCGTTGAATGACC--

[                       1381                                                      1440]
MuXist                 GGATCCGATTCGAGAGACC-GAGGCTGCGGGTTCTTG--------GTCGATGTAAAT---
OryXist                --GCCCGATTGGAGAGACTTGAGGCTCGAGATTCCTGAGGTTGAGGCCGATGTGGGTTGC
SigXist                --ACCCGATTTGAGAGACTTCAGGCATGAGGTTCCTGAGGTTGAGGTCGACGTGGGTTCC
MiXist                 --ATCCGATCTGAGAGACTTGAGGGTGGAGGTTCTTGAGGTTGAGGTCGATGTGGATTGC

[                       1441                                                      1500]
MuXist                 -CATTGAAACCTCACCTATTAAAA-GAAAGAAAAG-------------------------
OryXist                ACATTAAAACCTCACCTATTAAAA-GAAAGAAGAGAATCAGTGATCAGATCGAGTTAA--
SigXist                ACGTTAAAACTGAACCTATTAAAA-GAAAGAAGAGAATCAGTGATGAAGTCAGGTTAAAG
MiXist                 ACATTGAAGCCTCACCTATTAAAAAGAAAGAAGAGAATCAGCGATGAGGTCAGGTTAACG

[                       1501                                                      1560]
MuXist                 ----------------TATCTAAGGCCATTTCAAGGACATTTGACTCATCCGCTTGC---
OryXist                --------------GGTGTCTAAGGTCGTTTCGAACA-ATT-GGCCTATCTACTAGCCCT
SigXist                TATCTACGGAGGATGGTATCTAAGGTCATTTCAAACAG-CT-GGCCTATCTACTTGCCCT
MiXist                 TATCT-----------------------CTCCGAGGAGAGT-AATTTATCTGCTTGCTCT

[                       1561                                                      1620]
MuXist                 -------GTTCA---TAGTCTCTTACAGTGCTCTATACGTGGCGGTGCAAACTAAAACTC
OryXist                C---TTTGTCTAAGATGGTCTTTGGCAGTGCTCTGTATATGGTGGTACAGGTAAACTCTC
SigXist                CCTATTTGTCGAAG-TGGTCTTTTGCAGTCCTCTGTATACGATGGTACAAGTTAACCCTC
MiXist                 CCTATTTGTCTAAATTGGTCTTTTGCAATGCTCT--ATATGGTGGTACAAGCTAAGCCTC

[                       1621                                                      1680]
MuXist                 AGCCCGTTCCATTCCTTTGTATTG-TTCAGTGGC-------TAGTCTACTTACACCTTGG
OryXist                A-CCC----CATTACTTTCTATTGACTCCGTGGCCTAAGGTTTGTCTACTGACTGCCTGG
SigXist                A-CCC----CATTACTTTCTATTGGTTCAGTGGCCTAAGACTTGTCTACTGACTGCCT--
MiXist                 A-CCG----CATTTCTTTGTATTGGTTCAGTGGCCTAAAACTTGTCTACTCACTCCCTGG

[                       1681                                                      1740]
MuXist                 CC--------------------TCTATTTAGCCAGCACTG--ATCTCAAGCGGTTCTCTA
OryXist                CC----------------GCCTCTGATTCAGCCGGCACTGCCATCTCAAG----------
SigXist                ------------------CCCTTATCTAGAGCCCGCACTGCGATCTCAAGTAGTTCTCCA
MiXist                 CCTTGGATTTAGTCCGCACTGCCGTATTTAGTCCACACTGCCGTCTTAAGCAGTTCTCCA

[                       1741                                                      1800]
MuXist                 AGCCTACTG-GGTATAAGTGGTGACTTTGGCCAGAGTCATAGTGGATCACAAAT----CA
OryXist                --CCTGCTGTGGGCTTAGTGGTGACCCTGGCC--AGTCATAATGAACCACAGATAAATCA
SigXist                GTCCTGCTGCGGGCTTAGGGGTGACTTTGGCCAGAGTCATAATGGACCACAAATAAATCA
MiXist                 GGCCTGCTGTGGGCTTAGTGCTGACACTGGCCAGAGT-----------------AAAGCC

[                       1801                                                      1860]
MuXist                 CTGGTGAAGAGGTAGAATCCT----ACCTTCTTCCAAAA-----TCTACCCCATGACTAT
OryXist                CTGGCCAA-AGTTGGAAGCCT----ACCTTCCTCCAGAG--TCGTCTGCCCCATGGCTAA
SigXist                CTGGCCAAGAGGTGGAATCCTCCTAACCTTCCTCTAGAGAATCTTCTACCCCATGTCTAA
MiXist                 CTGGCCAG-AGGTGGAATCCT----GCCTCCTTCCACAGGCTCGTCTACCCCATGGCTAA

[                       1861                                                      1920]
MuXist                 TGCTGGGGTTGCATTTTGATTTCAATGAATATTTTGGATGCCAACGACACGTCTGATAGT
OryXist                TGCTGGGGCTAAATTTTGATTTACATGAATCTTTTGGATGACCGCAGCAAGTCTGATAAT
SigXist                TGCTAGGGTTGAATTTTGATTTACATGAATGCTTTGGATGTCAGCACTAAATCTGATAGG
MiXist                 TGCTGGGGTTGAAATTTCATTTATGTGAAGGTTTTGGATGTCAATG--AAGTTTGATAGT

[                       1921                                                      1980]
MuXist                 G-TGCTTTGCTAGTGTTTGAATTTAAAACCGAAGTGATTGTTTTCAAAATGTATTTACGG
OryXist                TCTGTTTTGCTAGCGCTTGAATTTAAAGCTGGAGTGATTATTATAGAAATATATTC--GA
SigXist                GCCG-TTTGTTAGTGCTTGAATTTAAAGCTGGAGTGATTATTATAGAAATATATTTAGGA
MiXist                 A-TGGTTTGCTAGTGCTTGAATCTAAAGCTGGAGTGATTAT---AAAAATGTATTTAGGA

[                       1981                                                      2040]
MuXist                 A-TTTGCTTACTTGTTGAATTCATTTTAATTACCTTTAGTGA-ATTGTTACTTTGGAGTC
OryXist                GCTTTATTTACTTGTAGAAGTCATTTTAGTTGTCTTTAATAAG---TTGACTTCAGAGTC
SigXist                GCCTTATTTGCTTGTAGAAGTCATTTTAATTACTTTTAATGAGGTTTTTTCTTCGGAGTC
MiXist                 GCTTTACT-GCTTGTAGAATTCAATTGAATCACCGT-----ATGCTTTCACTCCAGAGTC

[                       2041                                                      2100]
MuXist                 CTT-AAAGTTTTCAA----------------TAATTTTTTTGGCAGATGATA---CTCAA
OryXist                TTTTGAAGTATTCGGTTTGTTTTAAATTCGTTAACTTTTTTGGCAGATAATA---CTCAA
SigXist                TTTTGAAGTATTTGGTTTCTTTTAAATTCATTAACTTTTTTGGCAGATAATAATACTGAA
MiXist                 CTT-AGTGTTTTTAGCTTCTTTAAAATTCATTAACTTTTTTGGCAGATGATA---CTCAA

[                       2101                                                      2160]
MuXist                 ATTACTTGGCACTTAAATGTACTTTCTTTCAAACTCATCCACCGAGCTACTCTTCAAA--
OryXist                AGTATTTGGCACTTAA-TTTACTTTCTTTCAAACTGATCTGTTGTATTACTCTTTAAAAA
SigXist                AGAATTTGGCACTTAAATCTACTTTCTTTAAAACTGATCTATTGAATTACTCTT-AAA--
MiXist                 -------GTCACTTAAATTTACGTTCTTTCAAACT-ATCTATTGAAGTACTGTT-AAAAA

[                       2161                                                      2220]
MuXist                 -TTTTTAAG--TCTTATAACAC----AGATACTGTTAATGTAAAGTGAACATTATGACTG
OryXist                ATT---AAGAGTCTTATGACACACACAGATCCTGTTCATGTAAAGTTAACTATGTGAT--
SigXist                --------GAGTGCTATGACAC----AGATAATGTTAATGTAACCTAAATTATGTGATTA
MiXist                 -CTTTTAAGAGTCTTATGACAC----CGATATTGTTAATGGAAAGTTAATCTTGTGATTG

[                       2221                                                      2280]
MuXist                 GATGTCA----GGAGTATTTGAGGTTCTATACCAGTTCAGGCTTTGCTTTTGTTGCTATT
OryXist                GACATTATCAAGGAGTATTTGAAGATCTCCCCAG-TGCAGGCTTTGCTTTTATTGCCATC
SigXist                GATATCAA-AAGGAGTATTTGAAGATCTCCACCAGTCCAGGCTTTGCTTTTGTTGCCATC
MiXist                 GATATCAA-AAGGAGTATTTGAAAACCTACTCTAGTCCAGGCTTTGCTTTTGTTGCCATT

[                       2281                                                      2340]
MuXist                 GTTGATG-CTATATTGACTAATGGTTTTACTTGTCAG-CAAGAGCCTTGAATTGTAATGC
OryXist                ATCGATG-CTATATTGACT--------GACTCATCAGGCAGGAACCTAGAGCTGTAGTGG
SigXist                ATTGATGACTAAG--GACT-------TGACTGGTCAGGCAGGAGCCTGGAATTGTAATGC
MiXist                 CTTGATA-CTACATTGACTAA-----TGACTTG----------------------AGTGG

[                       2341                                                      2400]
MuXist                 TCTG-TGTCCTCTATCAGACTTACTGTTATAATAGTAATATTAAGGCCTACATTTCAACT
OryXist                TCTGGTGTCCCCTATCAGGCCTACTATT---------------------ACACTTCAGCT
SigXist                TCTGATATTGTCTATCAGGCCTACTATT------AAAATATTAATGCCCACATTTCGACT
MiXist                 TCTGGTGCCCTCTGTCGGACTTAGTATT------GGGATATTAATGCCCACATATCAACT

[                       2401                                                      2460]
MuXist                 TTCTGTGTG--TTCTTGCCTTTATGGC-TCTAGATTCTCCTCAAGACTCAGCAAATA---
OryXist                TTACATTTGGTTTCCTGCTTTTGTAGTATCCAGTTTCTCCTA-AGACCCAGCATATA---
SigXist                TTGAATTTCATTTCCTGCCTTTATAGCATCCAGTTTCTCCTT-AGACCCAGCAAACA---
MiXist                 TTCTA--TGGCTCCTTGCCTTTGTAGCATCCAGTTTCTCCTT-AGAC---ATAAACAAAC

[                       2461                                                      2520]
MuXist                 -GTGCTGCTGCTATTGCTGCCCCAGCCCCAGGCCCAGCCCCAGCCCCTGCCCCAGCCCCA
OryXist                -------------CTGCTGCCCCAGCCCCAGCCCCA------GCCCCAGCCCCAGCCC--
SigXist                -------------CTGCTGCCCCTGCCCCTGCCCCA--CCCAGCCCCTGCCCCAGCCC-A
MiXist                 A------------CTGCTGCCCTTGCCCCTGCCCC-----CAGCCCCTGCCCC-------

[                       2521                                                      2580]
MuXist                 GCCCCAGCCCCTGCCCCAGCCCCAGCCCCTGCCCCT-GCCCCAGCCCCAGCCCCAGCCCC
OryXist                ----CAGTCCC-ACCCTAGCCC-TGCCCCAGCCCC--------ACCCCAGCCCCAGCCCC
SigXist                ACCCCAGCCCT-GCCCCAGCCCCTGCCCCAGCCCCT-GCCC--AGCCCAGTCCTAGCCCC
MiXist                 ----TAGCCCCTGCCCCA--CCCAACCCCAGCCCTTCGCCCC--CCCCAG-CCCAACCCT

[                       2581                                                      2640]
MuXist                 TACCCCTGCCCCTGCCCCTGCCCCACCCAACCAACCCAATCCAGTCCAGCCCTGCCCCAG
OryXist                ------------------------------------AAATTC------------------
SigXist                ------------------------------------AGATTC------------------
MiXist                 TGCCC-TGCCCATGCCCCAGCCCCA-----------------------GCCCAGCCCCAG

[                       2641                                                      2700]
MuXist                 CCCAGTCCTAGCCCCAGGCCCAGATACTTTCAGACCTATCCCAAGCCCACTTCTACTTAG
OryXist                -----TTTCAGCCCCAGCCCTAG---------------TCCCCAGCCCTCTTCTCCCTAG
SigXist                -----TTTCAGCCACAGCTCCAG---------------TCCCCAATCCTGTTCTCCTTAG
MiXist                 ATTC-TCTCAGCCCTAGCCCCAG---------GCTCTAACCCCAGGCCCTTCCTCCCTAG

[                       2701                                                      2760]
MuXist                 AGAAATTCGAATCTTCATTGATTCAGTGCTAAAA-TGCAGTGTCCATCACTCAGCCTATA
OryXist                AGACATTCCAATCTTCATTGATTGAGTGGTAAAAACGTGGTGCCTATTACTCATCCTGGC
SigXist                AGACATTCCAATCTTCATTGATTGAATGCTAAAAATGTGGAGCCCATTACTCATTCTGGC
MiXist                 AGACATTCCAATCTTCACTGATTGAGGGCTAAAAATGCCTTG-CCATTACTTGTCCTGAC

[                       2761                                                      2820]
MuXist                 AGACTGAGACAGCCCAT--CTACCCCCTCCATACTGACTTCTAGAGTCATGGAATTTCAC
OryXist                AAACTGAGATAACCTGT--GTAGTCTCTCCATGCTGGCTGCTTAAGTCACG-ATTTTCGC
SigXist                AAACTGAGATAACTTGTCTCTATGCCCTCTATGCTGACTGCCTAAGTCACG-ATTTTCAC
MiXist                 TA----------------------CCCTCCATGCTGACTGCC-GAGTCATG-ATTTTCAC

[                       2821                                                      2880]
MuXist                 TTAATGCATAGAATCGTACTTGTCCATGGACA--AGTA----AACAAAGAACTCTTGTCC
OryXist                TTAATACACATAGTCCTACTAGTCCATG---CATAGTATTATA----CGAACTCCTGTTC
SigXist                TTAATGCCCACAGCCCTACTTGTCCATG---CTTAGTATTACAACAAAGAACTCTTGTCC
MiXist                 TTAATGC-CACAGTCCTACTTGTCCATGGACTCTAGTATTATAACAAAGAACTCTTGTCC

[                       2881                                                      2940]
MuXist                 TTCATGTTAATCAAGATACACCAATCAAACAAGAGTTTTATATCAGAGACTTGCCATGGG
OryXist                CTCATGTTAATCATGAAATACCAACTTCACAAGAGTTCCATTTCAGAGAATTGCCATC--
SigXist                CTCGTGTTAATCACGAAACACCAATTGAACAAGAGTTTCAGTTCAGAGAATTGCCATC--
MiXist                 CTCATGTTAATCAAGAAACACCAATTGAACAAGAGTTTCATTTCAGAGAATTACCATC--

[                       2941                                                      3000]
MuXist                 AGGGTATCATCTCTCAAGTCTCCTTTTCCTTTAAGGAAAGAAA-ACCATTCTGTCATTGC
OryXist                AAGGCACCATCTCCTAAGTCTCCTTT--CTTTAAGGAAGGAAAGACTGTTCTGCCATTAC
SigXist                AAGGCACCATCTCCTAAATCTCCTTT--CTTTAAGGAAGGAAAAATCATTCTGTCATTGC
MiXist                 AAGGCATGATCTCCTAAGTCTCCTTT--CTTTAAGAAAGGAAAAACCACTCTGTCATTGC

[                       3001                                                      3060]
MuXist                 TGTAGTAGTCACAGTCCCAAGTTTCTAAGCAGTGTTCAGTCGTCTTTTCTCATGTATTA-
OryXist                TGCTGTAGTCACAGTCCCAATTTTCTGAGCAGTGCTCAGTAGTCTTTTCTCA-----CAG
SigXist                TGCAGTACTCACAGTCCCCATTTTCTGAGCAGTGCTCAGCAGTTATTTCTCATA---CAG
MiXist                 TGCAGTAGCCACAGTCCCAATTTTCTGAGCAGTGCTCAGTAGTCTTTTCT-------CAG

[                       3061                                                      3120]
MuXist                 CCTTGAGTACTGAA----------------------------------------------
OryXist                TCTTGAGCACTCTTTACATTAAG-------------------------------------
SigXist                TTTTGAGCACTCTTTGCACTAAG-------------------------------------
MiXist                 TCTTGAGTACTCTTTGCACTAATTCTTTTTTTTTTAATATTTTATTTATTTATTTATTAT

[                       3121                                                      3180]
MuXist                 ------------------------------------------------------------
OryXist                ------------------------------------------------------------
SigXist                ------------------------------------------------------------
MiXist                 GTATACAGTGTTCTATCTGTGTGTATGCCTGCAGGCCAGAAGAGGGCACCAGACCGCATT

[                       3181                                                      3240]
MuXist                 ------------------------------------------------------------
OryXist                ------------------------------------------------------------
SigXist                ------------------------------------------------------------
MiXist                 ACAGATGGTTGTGAGCCACCATGTGGTTGCTGGGAATTGAACTCAGGACCTTTGGAAGAG

[                       3241                                                      3300]
MuXist                 ----------------------------------------------TAATTCT-GTCAGA
OryXist                ----------------------------------------------TAATTCTTATTG--
SigXist                ----------------------------------------------TAATTCTTATTG--
MiXist                 CAGGCAATGCTTTTAACCACTGAGCCATCTCTCCAGCCCCATGCACTAATTCTTATTG--

[                       3301                                                      3360]
MuXist                 A--ATATTTTGTCCA-TTGGATTAGACTTTAGCTAGTCCAGCCCTGTGTGCATTTAGCAA
OryXist                TCCATAATTTATCCA-TTGGATTAGACCCCAGCTAGTCCAGTCCCATTTGCATTCAGCAG
SigXist                TCCATAATTTATCCA-TTGGATTAGACCCCAGCTGGTCCAGTCCCATTTACATT-AGCAG
MiXist                 TCCATAATTTATTCATTTGG-TTAGACTCTATCTAGTCCAGCCCCATTTGCATTCAGCAG

[                       3361                                                      3420]
MuXist                 AGGGGCAAA-CACAGGTCTGTTA-TCAGACAG-TTAAAGTGCTCAGTCCCAATTTTCAAG
OryXist                AGGGACAAAACACAAGTCTGTTAAACAGACAG-TTAAGGTGCTCGGTCCCAATCCTGAGG
SigXist                AGGGGCAAA-CATAAGTCTGTTAA-CAGACAAGTTAATGTGCTCGGCCCCAATTCTGAAG
MiXist                 AGGGGCAAA-TACAAGTCTGTTAA-CAGACAG-TTATGGTGCTCGCTTTCAGTTCTCAAG

[                       3421                                                      3480]
MuXist                 GCATTGGCCATTAAAGGGGG----------------------------------------
OryXist                GCCTTGGCTATTAA-GGGGGGCCAGGCCATAGGCAAACACAAGTCTGTTAAACAGACAGT
SigXist                GCCTTGGCTATTAA-GGGGG-CCA------------------------------------
MiXist                 GCCTTGGCTATTAAAGGGGG-TTGGGCCA-------------------------------

[                       3481                                                      3540]
MuXist                 ------------------------------------------------------------
OryXist                TAAGGTGCTCGGTCCCAATTCTGAGGGCCTTGGCTATTAAGGGAGCCAGGCCATAGGCAA
SigXist                ------------------------------------------------------------
MiXist                 ------------------------------------------------------------

[                       3541                                                      3600]
MuXist                 ------------------------------------------------------------
OryXist                ACACAAGTCTGTTAAACAGACAGTTAAGGTGCTCGGTCCCAATTCTGAGGGCCTTGGCTA
SigXist                ------------------------------------------------------------
MiXist                 ------------------------------------------------------------

[                       3601                                                      3660]
MuXist                 ------------------------------------------------------------
OryXist                TTAAGGGAGCCAGGCCATAGGCAAACACAAGTCTGTTAAACAGACAGTTAAGGTGCTCGG
SigXist                ------------------------------------------------------------
MiXist                 ------------------------------------------------------------

[                       3661                                                      3720]
MuXist                 ----------------------------TAGAATACTATATACTGTTGGCATGCTGTC-A
OryXist                TCCCAATTCTGAGGGCCTTGGCTATTAAGGGACGACTATATTCTGTTTGCATGCTGGCCG
SigXist                -----------------------------------CTATATTCTGTATGCATTCTGGC-G
MiXist                 -----------------------------------CTATAAC-----------CTGGC-A

[                       3721                                                      3780]
MuXist                 TGGGTGCTATCGCCCCAGGTCACATCTTTCTAACTGATG---GAGATACATTTATTTGCT
OryXist                TGGGTGCTATCACGCCAGGTTACATCTTTTAAACTGATGATGGAC-AAACTT-ATCTGTT
SigXist                TGGGTGCTATCACCCCAG-TTACATATGTTAAATTGATGATGGA--AAACTTCATTTGTC
MiXist                 TTGGTGCTATCACCCCAGGTTACAATTTTTAAGTTGATGATGGACATAAATTCATTTGTC

[                       3781                                                      3840]
MuXist                 CATGATATTGTATACTAGTCTCA-CATGCTTTCTTATTTCAGCCAAAAACCTCTGCACTG
OryXist                CATGATATTGTGTACTAGTCCAATCAGTTCCCCTTATTTTGGCTGAAAA---CTGAACTG
SigXist                CATGATATTGTGAACTAGTCCCACCATCTCCCTTTATTTCAGCTGAAAA-TTCTGCACTG
MiXist                 CATGATACTGTATACTAGTCCCATCAGCTTCCCT-ATTTCAGCCGAAAA-CTTTGCATGG

[                       3841                                                      3900]
MuXist                 GAACATTTTATGTGGATAATCCTGACTAGGAATTGAG-TCTTTTCTCAAGGTCCTA----
OryXist                GGACAGTTTATGTGAATGATCCTGATTAAGAACTGAACCTTTTTCTCAAGGTCCTT----
SigXist                GGACAGTTTATGTGAATAATCTTGATTAAGAACTGAA-CCTTTACTCAAGGTCCTT----
MiXist                 GAACA-TTGATATGGACGATCCTAATTAGAAACTGAA-CCATTTCTCAAGGTCCTTCCTT

[                       3901                                                      3960]
MuXist                 ATACTACCCTTG---CTTTATGTAAAGAGGGTGCTGATTACTTAATGCCTCTTACACAAT
OryXist                GTACAACCTTAGTGTTTTTACGTTAAGAGGGTGCCTATTACCTAAAGCCTCTTATACAGC
SigXist                GTACAAACTTAGC--TTTT-CATTAAGAGGGTGCTTATTATTTAAAGCCTCTTACACAAC
MiXist                 GTACAGCCTT-GC---TTTACGTTAAGAGGGTGCTGATTACCTAAAGCCTCTTATACAAT

[                       3961                                                      4020]
MuXist                 TGTGCAAAA-------------TTGCAGTTGTTCAAGTCCCCTTCTGTTAGTAACCAAGA
OryXist                TGTGCCAAAAAAAAAAAAAAACCTGCAGTTGCTCAAGCTCCC----ATTAC---------
SigXist                TGTGAAAAA-------------CTGCAGTTGCTTAAGCGACC----ATTACTAACCAAGA
MiXist                 TGTGCAAAA-------------CTGCAGTTGCTCAAGC----------------------

[                       4021                                                      4080]
MuXist                 TCCCATACCCTCATACCCTAATGGGTGACAATCAA-GGGTGCCAACCAATGAGACCACTT
OryXist                ------------------TAATGG-TGACAATAGATGGGTGCTAACCGATAAGGCCCCTT
SigXist                TCCCATACCCTCATACCCTAATGGGTAACA--AGAGGGGTGCCAACCGATAAGGCCCCTT
MiXist                 -CCCATCCCCTCACACCGTAATGGGTGACAATAGA-GGGTGCCA-CCGATAAGGCCCTTT

[                       4081                                                      4140]
MuXist                 CTCTGTTCTGGTCTTTCT-GCTGTGCTGGGGAATCAAACCTTG-AGTCTTGTGTACGCTA
OryXist                CTTTGTACTT--------AGC-----------------------AGTCTTGAGCACGTTA
SigXist                CTTTGTTCTGG-----CCAGCTATGCTGGGGA-TCAAA-CTTG-AGTCTTGCATACATTA
MiXist                 ----GTTCTGGTCTTT-TGGCTGTGCTGGGGA-TCAAA-CTTAAAGTCTTGTGCACGCTG

[                       4141                                                      4200]
MuXist                 GTAAAGCACT--GTCATAGAGCTACAGCCCCACCGTGTGG-TGGTTTGAGAGAACAGCCT
OryXist                GTAAAGCACTCTGCCATGGAGCTACAGCTCCACCTTGTGGTTGGTTTGAGAATAAGA-CT
SigXist                GTAAAGCACTCTACCATGGAGCAATAGCTCCACCTTGTGGTTG-TTTGAGAATAAGA-CT
MiXist                 GTAAAGCACTCTGCCACGGAGCTACAGCACCACCTTGTGGCTG-TTTAAGAGTAAGT-CT

[                       4201                                                      4260]
MuXist                 CTT-ATGTAGCCTGGGCTGGGCGGG-ACTTA-----------------------------
OryXist                CTTTATGTAAC-----CTGGGCTGGCACTTAATTTTTGTGCTTCTTGGTCCCAGTTACTG
SigXist                CT--ATGTAAC-----CTGGGCTGGCACTTAATTCTTGTGCTTCTTAGTCCTAGTTACTG
MiXist                 CTTTACGGAGC-----CTGGGCTGACACTTAATTCAGTCCCTTCTCAGTCCCAGTTACTG

[                       4261                                                      4320]
MuXist                 --------CAGGCATTGCCACCTGTAATGTAAACATATTTGTGCCTGT---TGTGTGCAC
OryXist                GAACTAGTCGTTCATCTTCAC--------------TACTTCTGCCTGTCTATATGTGCAC
SigXist                GAACTA-CAAGGCATCTTCAC--------------CACTTCTGCCTGTCATTATGCGCAC
MiXist                 GAACTA--CGGGCATTGTCAC--------------CGCTTTTGCCTGTTTTTATGTGCAC

[                       4321                                                      4380]
MuXist                 AGCTGCATTTGTCCCTCTTCCTAAGCATTGGATAAAGAAACCAAACTAAGTCAAGTCATT
OryXist                GGCTGTGTTTGTACCTCTTCCTGAGCATTGGATAAAGAAACTAAA--AACTCA-GTCATT
SigXist                AACTGCATTTGTACCTCTTCCTGAGCATCGAATAAAGAAACTAAACTAAATCA-TTTCTT
MiXist                 AGCTGCATTTGTCCTTATTCCTGAGCATTGGATAAAGAAACCAAACTCA-----GTCGTT

[                       4381                                                      4440]
MuXist                 TTGTTGGTAA------TCAAGA-AGACCTTTGATCTGTCCT-GTTTTTAACTTCCAGGCT
OryXist                TATTTAGTAAGAC-TCTGAACTCAGA--TTCAATCTGTTCT-CTTTTTAATTTCCAAGCT
SigXist                TATTTAGTAAGACCTTTGAACTCAGA--GTCAATCTGTTCT-GTTTTTAATTTCTAGGCT
MiXist                 TATTTAGCAAGACCTTTGAACTCAGA--TTCAAACTGTTTTTGTTTAGAATTTCCAGGCT

[                       4441                                                      4500]
MuXist                 GGCCTGGAACTTAGCATATAACCCAGGCTAGCCTTGAGCTCAGGATC----TAGCCTGCG
OryXist                GGCCCAAAATTTACTATGTAACTAAGGCCGGTCTTGAGCTCAGGATCAATCAAGCCTTTA
SigXist                GGCCTAAAATCTATCTTG---CCCAGGCTGGCCTTGAGCTCAGGATC----AAGCCTTTA
MiXist                 GATCAGGAACTTACTATATAGCCCAGGCTGGCCTTGAGCTCAGGATC----AAGCCTTTA

[                       4501                                                      4560]
MuXist                 TTTAACAAGTGTTGGCATATCTGGTTCCTACCACTATGCCCTGCATGCAGTCTTTCATAT
OryXist                CTTCACAAGTGCTGGCATAACTGGTGTCTATCACCATGCCATGCA----GTCTCTCAGAT
SigXist                CTTCACAAGTGTTGGCATAACTGGTTTCTACCACCATGCC-TGCA----GTCTCTCAGAT
MiXist                 TTTCACAAGTACTGGCATAACTGGCATCCACTGCC-TGCCCTGCA----GTCTCGCAGAC

[                       4561                                                      4620]
MuXist                 TGTGAATGTGCATATGTCATTTCACTGTAGTAATCTGCATCTGGTGAAGACTT-------
OryXist                TGAAA-TGTGCATATTTCATTTTGCTGTAGTAGTACGA-------AAAGACCTTATGGAT
SigXist                TGAAAATGTGCATATTTCATTTTGCTGTAGTAGTACGAAATGGGTAAAGACCTTA---AC
MiXist                 TGTGAATGTGCATACTTCATTTAGCTATAGTAGTATGCTTTGGGTAATAACCTTAACAGC

[                       4621                                                      4680]
MuXist                 --ATTTGTATTGCAGCAG-----------TATTTAAGATCCTTAACATAGTAAATGTGCA
OryXist                GCATTTCTATTGCAGCAGGAGGTGCCTAGTACTTAAGATCCTTAACATAGTAAACGTGCA
SigXist                ACATTTGTATTGCAGCAGGAGGTGCCTAACACTGAAGATTCTTAACATAGTGAACGTGCA
MiXist                 CCGTTT-TATTGCAGCAAGATGTGCCTAGTACTTATGATCCTTAATACAGTAAACGTGCA

[                       4681                                                      4740]
MuXist                 CAGTGTTAACT-CTATTGTACATATTCTCATGTCCACAGTTGTGCCTTTTAGATCAGGAC
OryXist                CAGTCTTAAATTGTCTCATACATA---TTACGTCCACAGTTGTGCCTTTTAGATCAGAAC
SigXist                CAGCATTAAATTGTCTCATACATAA--TTATGTCCACAGGTGTGCCTTT-AGA------C
MiXist                 CAGTGTTAA-TTGCCTCATAGATA---TTATGTCCACAGTTGTGCCTTTTAGATCGCAAC

[                       4741                                                      4800]
MuXist                 TCCTGTACTTAGCAAAGCAAAGAGGCTCACTAATA-TAAAG-------CTTCTTTCATGA
OryXist                TCCTGTATGGATCAAAGCAAAGAGGCTCGCTAACACT-------GTGGTCTCTTTCTTGA
SigXist                TCCTGTATGGATCAAAGCAAAGAGGCTCGCTAAGTCTAAAGAAAGTGGTCTCTTTCTTGA
MiXist                 TCCTGTACATATCAAAGCAAAGAGGCTCACTAACACTA-------TAGTCTCTTTCTTGA

[                       4801                                                      4860]
MuXist                 GACTATAGATTGAAACGATTCCAATACGGTCAATGGTCCTTCAAGGTAAGACTTCTGTCT
OryXist                GGCTATAG----AAATGATCCTAATATTAAC---GGTCCTTCG-----------------
SigXist                GTCTATAG----AAATGATTCTAATATTGACAATGGTCCTTCA-----------------
MiXist                 AACTATAG----AAATGATTCCAATATTGTTAATGGTCCGTCA-----------------

[                       4861                                                      4920]
MuXist                 CTGATCATTCATATCCTCTTTGCTTTATGG-AATTATGTATGTGCTGTGCACTTGAAACC
OryXist                ----------------------CTTAAAGAGAACTATGT-GCTGCTGTTCATTTAAAGCA
SigXist                ----------------------CATAATGGAAACTATGT----GCTGTTCATTTAAAGCC
MiXist                 ----------------------TTTAATGG-AACTATGCAGGGGCTGTTGCTGTAAAGCC

[                       4921                                                      4980]
MuXist                 CCTTCCTCAAACTATTTATGTACATACTGGCAATTTTAGTAGGATCAATTTTACTCTTAA
OryXist                CCTTTCTCAACCTACTAATGTACATAATGCCAATTTCAGAAGGATCAATTTTACTCTTA-
SigXist                CCTTTCTTAACCTGCTAATGTATATAATGCGAGTTTCAGAAGGATCATTTTTACCCTCA-
MiXist                 TTTTTCTCAGCCTGCTAATGCACATAATGATAATTTCAGAAGGATCAGTTTTAGCCTCA-

[                       4981                                                      5040]
MuXist                 CTTTGAAGTACAGAAGTGGTGTTGACCTATAAGGTCCCATTTTGTGGCTTGCTAATAATA
OryXist                CTTTGAAGTACAGCAGCGGTGTTGACCCATAAGGTCCCATTTTGTGGCTTGCTAATA---
SigXist                CTTTGAAGTACAGCAGTGGTGTTGACCCATAAGGTCCAGTTTTGTGGCTTGCAGATA---
MiXist                 TTTTGCGGTACAGCAGTGGTGGTGACCTATAAGGTCCCATGTTGTGGCTTGCTAATA---

[                       5041                                                      5100]
MuXist                 ATGACTGATTGTAGTAGGCCTTTTTCTGTTCACTACAGAAGGAAACC-------------
OryXist                ATGTCTGATTGTACTTG-TCCTTTTCTGTTTGATACAGAAAGAAATCATTCCACACCTTT
SigXist                GTGTCTGATTGTATTTC-TCCTTTTCTGTTTGATACAGAAA----TCACT-------TCT
MiXist                 ATGTCTGATTGCATTTG-CTCTTTTCTGTTCGCTACAGAAGGACCTCACTGGCCACCCTT

[                       5101                                                      5160]
MuXist                 --------------------------------------------------TGAACAG---
OryXist                ATGCCTTTCCCTTTCATCAGGGAATGCACATTGCCAAAGATTCTTATGTTTGAACAGTCA
SigXist                ATGCCTTTCCCTTTCATTAGGGAATGCACATTGCCAAAGATCTTTATGTTTGAACAGTCA
MiXist                 ATGCATTTCCCTTTCACCAGGGAATGCACATTGCCAAAGATTCTCATGTTTGAACAGTCA

[                       5161                                                      5220]
MuXist                 ---CGTAAAACTGTAATGGCCATAAACATGTACCTTGCATATTAGTATGC-ATTTACTGC
OryXist                AAGCATAAAACTA--ATGGCCACAACTAAGTACCTTGAGTATTAGTGGGCCATAAACCGT
SigXist                AAGCATAAAACTATAATGGACACAACTATATACCTTGAGTATTAGTGGGCCATAAACTGT
MiXist                 AAGTGTAAAACTATGATGGCCACAACCATGTACCTTGAGTAC------------AACTGC

[                       5221                                                      5280]
MuXist                 ACACATCTCATTCCATTTGGATACGATCCTACTCTCAAACCCTTTTGCAGTACAGCAAGG
OryXist                ACATGACTCATTCCATTTGAATAAGATCCTATTCTCAGACCTTTTTGCAGTACAGCAAGG
SigXist                ACATGACTAATTCCATTCGAATAAGATCCTACTCTCAGACCCTTTTGCAGTACAGCAAGG
MiXist                 GCATGACTCCTTCCATTTGAATAAGATCCTACTCTCAGACCCTTTTGCAGTACAGCAAGG

[                       5281                                                      5340]
MuXist                 GTCACTAATCTTTTGGCTTCTTCATCTTCCTGGACACTGGATAAGGCTGTCCCCTC--CT
OryXist                GTCATGAATCTCTTGGCTTTTCTGTCTTCCTGGACACTGGGTAAGGATATC--CTCTCCT
SigXist                GTCATTAATCTCTTGGCTTTTCCATCTTCCTGGACACTGGATAAGAATATC--CTCTCCT
MiXist                 GTCACTAATCTCTTGGCTTCTCCGTCTTTCTAGACACTGAGTAAGGATCTCTCCTCTCTT

[                       5341                                                      5400]
MuXist                 TTCCACT--CTTTAATTTCCAGGA----CTATTACTTTAAAGACTTAATATTTGCATAAA
OryXist                TTACACTC----------------ATGTCCATCACTTTAA--------------------
SigXist                TTCCACTCCCGTTGATTTCCATGAGTGTCCATTACTTTAAGGTCTTAATATTTGCATAAA
MiXist                 TTCCACTGCCTTTGATTTCCAGCAGTGACCATTACTTTAAGGTCTTAATATTTGTGGAAA

[                       5401                                                      5460]
MuXist                 GGATGGGGTTTTTAATTGATAAC---ATGTCCCTTGAACATTAATGTATATAACAGGGAC
OryXist                ------TGTTTT-AATTAACCACTCT--GTCCCTTGAACATTAGTGTACATAATGGGGAC
SigXist                AGGTGTGGTTTT-AATTAACCACACCACGTCCCTTGAACATTAATGTACATAATAGGGAC
MiXist                 GGATGTGGTTTT-AATTAACCACACTGTGCCCCTTGAACATTAATGTACACAAAAGGGAC

[                       5461                                                      5520]
MuXist                 ATGATCCATTCATTTTAATAAAAATACTTGGCCAGTTAATGTGTAAAATTACACTTATCC
OryXist                GTGATTCACTCATTTCTATAAAAATATTTGGATAGTTAATGTGCAGAAGTGCAGTT----
SigXist                ATGATTCATTCACTTGAATAGAAATGTTTGGACAGTTAATGTGCAAAATTGCAGTTATCC
MiXist                 ATGACTCATTCATTTTAATAAGAATATTTGGCCAGTTAATGTGCAAAATTGCACTTATCC

[                       5521                                                      5580]
MuXist                 ACAACCT--TATTACTTTTCGGACCATTGTATCTCTT--GCACTCCTGCAAGGGATACCG
OryXist                -----------------TTAAGTCCAGTGTATCTCTTTTGCACTACTGCAAGGAATACTG
SigXist                ACAACTTATTATTATTTTGGGGATCATTGTATCTCTTTTGCACTACTGCAAGAGATACTG
MiXist                 ACGACCT--TATTACTTTGAGGACCATTGTGTCTCTTTTGCACTATTGCAAGGGATACT-

[                       5581                                                      5640]
MuXist                 TTTATCTCCCAAGGTCCCTGCTAGTGGACCATTA--ATATACAGTG--AATCTTCCTTTG
OryXist                TT--ATTCCCAAGGTCCTTGCTAATAGACCATTAATATATACAATGGAAATTTTCCTTTG
SigXist                TT--ATTCTCACGGTCCCTGCTAGTGGACCTTTACTATATACAG----AACTTTCCTTTC
MiXist                 ---AGTTTCCAAGGTCCCTGCTAGTGGACCATTA--AAATACAGTGGAAATTTTCCTT--

[                       5641                                                      5700]
MuXist                 TCTTTGCCAGTAAACAAAGGCCATACTCCTTCGCCTTTCATTTGCACTATATCAGGA-TA
OryXist                CCTCTATCAGTAGACAAAG-TCATATTCCCTTGCCTTTCATTTGCAGTATGGCAGGG-TA
SigXist                TCTTTGTCAGTAGACAAAG-TCAT--TCCCTTGCCTTTCATTTGCAATATGGCAGGG-AA
MiXist                 ----TGTCAATAGACAAAG-TCATATTCTTTCACCTTTCATTTGCAGTACGGCAGGGGTA

[                       5701                                                      5760]
MuXist                 TGCTGATCAAC-AAGGCCGCATTCTTTT-GGACTGT-------TATCATATATTAAATGT
OryXist                TGCTGATCAACCAAGGCTGCCTTCTTTTTGGACTGTTAGTATGTATTATATGCTATATGT
SigXist                TGCTGATCAACCAAGGCTGCCTTCTTTT-GGACTGTTAGTATGTATTATGT----TATGT
MiXist                 TGCTGATCAACCAAGGCTGCCTTCTTTT-GGACTGTCAGTATGTATTATATGTTGTATGT

[                       5761                                                      5820]
MuXist                 ATGCGTATGCACTGCCACCTGCTCTGTGCACTTGAAA-GGATCCCACTCACTTCCTTAGC
OryXist                ATGAATATGCATTTCCTCCTGCTCTGTGCACTGGAAAAGGATTCCATTCACTTCCTTTTC
SigXist                ATGAATATGCATTTCCTCCTGCTCTGTGCACTAGAAAAGTATCCCATTCATTTCTTT---
MiXist                 ATGTATATGCGTTTCCTCCTGCTCTGTGCACTAGAAAAGGATCCCACCCGCT-CCTTATT

[                       5821                                                      5880]
MuXist                 ACCTTCAGCAGGAAGTGATAATAAGCTCAAGACTTTCATTTGGAAAGTTCACATGTCTAA
OryXist                ACCTTCAGCAGGAAGTG--GA-AAGTTCA-------CAT-------GTACA-ATGTCTAA
SigXist                ------ACCAGGAAGTG--GA-AAGTTCA-------CAT-------GCACA-GTATCTAA
MiXist                 ACTTTTAGGAGGAAGTG--GA-AAGTTCA-------CAT-------GCACA-GTGGCTAA

[                       5881                                                      5940]
MuXist                 GCA---CTTCTCTAAGAACTACTGTACCCTCTTC-TCCGCTTTAAAGCAGAAAGAGGGTT
OryXist                GCA---CTTGTATCAGAAACCCTGTACTCTCTTCCTCTGCTTTAAAGCAGAAAGAGGCTT
SigXist                GCATTTCTTGTATCAGAAACCCTCTTCCCTTGTCCTCTGCTTTAAGGCAGGAAGAGGCTT
MiXist                 GCACTTCTTGTATCAGAAACCCTATACCCTCTTCCTCTGCTCTAAAGCAGAAAGAGGTTT

[                       5941                                                      6000]
MuXist                 GTACGAAGTGCTCTTCATTTGGACTTAA--GTGCATTAATGCAGTTAGTTGTCCATCATT
OryXist                TTACACTGTGCTCTTCATTTGGACTTGAATGTGCATTAATGCAGTT----GTCCATTCTC
SigXist                TTACGATGTGCTCTTCTTTTGGACTCCAATGTGCATTAACACAGTT--------------
MiXist                 TCCCACTGTGCCTTTCATTTGGACTTCAGTGTGCATTAACGCAATT----GTCCATCCTT

[                       6001                                                      6060]
MuXist                 ACCTTTGGAGTTGGATTTTA-CATCCTTGTACTC-TTTTGACACCAGAGGCATATTAATT
OryXist                ACCTTTGGAGTGGGATTTTAACATCCTTAAACTCCCTG-GACATCAGAGGCATGTTAACT
SigXist                -----TGGAGTAGGATTTTA-CATCCCTGTACTCCTTT-GACATCAGAGGCATGTTAACT
MiXist                 ACTTTTGGAGTAGGATTTTA-CATCCTTGTACTCCCTTTGACATCAGAGGCATATTAACT

[                       6061                                                      6120]
MuXist                 AT-TTCTGAGCACTTCTCTTGTCAATATTAATCTGTACCCTTACACATATG-ACCTGTGC
OryXist                AGATTTT-AGCACTTCTCTTGTGAATATTAATATGTATACTTACACAT--GGACCTATGT
SigXist                ATTTTTT-AGCGCTTCTCTTGTGGATATTAGTATGTATGCTTACACATATGGACCTATGT
MiXist                 ATTTTTTGAGCACTTCTCTTATGTATATTAATATGTACGCTTACACCTACGGACCTGTGT

[                       6121                                                      6180]
MuXist                 GGCA-GCAAAGGTTCTGAAATGCCTACCTTTTGACTGGGGCTGCTGAGTGGTAGTAACTA
OryXist                AGCA-GAAAGGGTTCCTAAGTGTTTACTTTTGGACTGGGGCTGCTGAGGAATGATAACTA
SigXist                AGCA-GAAAGGGTTCCTAAATTTCTACCTTTTGACTGGGGTTGCTGAGGAGTGATAACTA
MiXist                 AGCGCAAAAAGGTTCCTAAGTTTCTGCCTTTTGACTGGGGCTGCTGAGGAGTGATAACTG

[                       6181                                                      6240]
MuXist                 TTAGTAACCTCAGCATTTGGAT----GATTACTATGCAAAAATGTCAA------------
OryXist                CTTATAACCTCAGCATCTGGAAT---GATTACTGTGCAACAATACCAGTGGTTGAGAGCA
SigXist                TTTATAACCTCAGCATCTGGATA----ATTACTGTGCAATAATGCCAGTGGTTGAGAGTA
MiXist                 CTTATAACCTCAGCATCTGGATGACCGATTGCTGTGCAACCATGTCA-------AGAGTA

[                       6241                                                      6300]
MuXist                 -------------GGACCTGTGTGCTCTCTTTGCATACCATCAA--------GGCT-ACT
OryXist                CCGATTATTAGTTGGACCACTGTACTCTCTTTGCATACC-------------GAC--ACC
SigXist                TCGATTATTAGTTGGACCACTGTATTCTCTTTGTATACC--TGAAT--CAGGGAT--ACC
MiXist                 CCAATTATTAGTTGGACCTCCGTACTCTCTTTACATACCATTAAAGAGTACTGACCAACT

[                       6301                                                      6360]
MuXist                 GAGTCCCAGAATTAATTGCTAAGTTAGCGTATTTATAACTATGAATGTCTGGAATATT--
OryXist                -AGCCTCTGAAKTG-TT----GGTGTGCATATT-GTAATTATGAATGACTAGAATACTAT
SigXist                -AGCCCCTGAATTG-TTA----CTGTGCATATTTGTAATTATGAATGACTAGAATACGAT
MiXist                 GAGCCCCTGAGTTA-TTAATAAGTGTGTGTATTTGCAATTACGAATGCCTAGAATACTAT

[                       6361                                                      6420]
MuXist                 -------TGTCCCC-TTTACATTATT---GCAGAGGTTGCTGAGCCCCCGAAACTACCCG
OryXist                GTTCTCATA-CCCC-ATTGCATTATTACTGCAGGGGCTGCTGACTCATCTAGAACAACTG
SigXist                GTTCTCATATCCTC-TTTGCCTTACT--------GGCTGCTGACTCATCTAAAACAACTG
MiXist                 GTTCTCATACCCCCGTTTGC---ATTACCGCAGGGGCTGCTGATCCATCTAAAACATCTG

[                       6421                                                      6480]
MuXist                 GTACTGTCAATGAGCACAGGGGCTCTGACGAATGACCTGCTCTCTTCCTTAAACTGATTT
OryXist                GGACTGTTAATGAGCACAGTGACTATGATCAACGGCTT------------------ATTT
SigXist                GGACTGTTAATGAGCACAGTGACTATGATCAATGGCTT------------------ATTT
MiXist                 GGACTGTTAATGAGCACAGTGGTTATGACCAACGGCTT------------------ATTT

[                       6481                                                      6540]
MuXist                 TGGGACTCTTAATAGGCACAATGGCAGTTCTGGATGGTTTATTTTCTACTCCAAC---TT
OryXist                TGGGACTATTAATAGGCATAATGGCAGCTATTGATGGTTTATTTTCTACTCTGACATGTT
SigXist                TGGGACTATTAATACGCACAATGACAGCTCTT---GGTTTATTTTCTACTCTGACATATT
MiXist                 GGGGACTATTAACAGGCACAATGGCAGCTCTTGATGGTTTATTTTCTACTCTGACATGTT

[                       6541                                                      6600]
MuXist                 GAGCAAATCCCCTGCT--AGTTTCCCAATGATATAATAAAGTACA-----GCAGTATG--
OryXist                ----------------------TCCCATTGGCATAATAAAGTAAAATACTGAA-TATGCC
SigXist                ----------------------TCCCATTGGCAT-------TAAAATACTGCA-TATGCC
MiXist                 GAGCAAATCCCTTCCTCTAGTTTCCCCCTGGCATAATAAAGTAAAATACTGCAGTATGCC

[                       6601                                                      6660]
MuXist                 ---------TACACCCAACAATGACCCGGATTTCGACCCTTTTTGCATTGCTTTAATATA
OryXist                TATGCTTTGTACACCCAACAATGGCCCATGTTTC-ATCCCTTTCACATTGTCCCAGTATA
SigXist                TATGGTTTATACACACAACAATGACCCATGTTTCCATCCCTTTCACATTGCCCCAGTATA
MiXist                 TATGTTTTGTACACCCAACAGTGGCCCATCTTTCCATCCCTTTTGCATTGCTCCAGTACA

[                       6661                                                      6720]
MuXist                 TACAATCCTAAATAGTCACAATCTCACACTTT---ATAGTGTTCCTTTTGCCCGGCCAC-
OryXist                TCAAGCCTTAAATGGCTGCAATCTCATACTGC-ACACAGTCTTCCCTCTGCCCAGCCCCC
SigXist                TCAAACCTTAAATGGCCAGAATCACATACCTT-ATACAGTCTTACCTCTGTCCAGCCCC-
MiXist                 CAAAACGCCAAATAGCCACGATCTCATACTTTTATGCAGTCTTCCCTCTGCCCAGCCAC-

[                       6721                                                      6780]
MuXist                 TAGTTTGTCCATTGACCACTTTTCTGAATCACTA---ATTCTCACAAACCCATCATTAAG
OryXist                TAGCTTGTCCAGGCACCACTCTTATGGACTAGTAGCAATTCTCACAATCCAGTTGTTGAA
SigXist                TAGTTTGTCCATGGACGACTCCTACGGACTAGTA---ATTCTCACAATCCAATTGTTGAA
MiXist                 TAGTTTGTCCATGGAAGACTCTTATGGACTACTA---ATTCTTACAATCCAAT-GTTGAA

[                       6781                                                      6840]
MuXist                 GAAGAGTTTGTGCCCTTTCTC-AATTCCATCATGCCATCCCTTTT---GCCTCTTTGTTT
OryXist                GA---TTTTGCACCCTCTCCCCAGTTCCATCACACTGTCCCTTCC---ACCCCTTTGCT-
SigXist                AAAGGTTTTGTACCCTTTCTCCAGTTCCATCACACTGTCCCTTCTTCTGCCCCTTTGTT-
MiXist                 GA--CCTTGGCACCCTTTTCCCAGTTCCATCACCCTGTCCCGTCT---GCCTCTTTGCT-

[                       6841                                                      6900]
MuXist                 GAACAGTATTGACTGGGCAAAGCCCTTCTCTTGACTTAAAGTCAACAA----------CA
OryXist                GAGTC-TACTGACTTGGCAAAGCCCTTCTCTTGACATAAAATCAACAATCCCAGAAGCCA
SigXist                GAGTC-TATTGACTTAGCAAGGCACTTCTCTCGACTTAAAGTCAACAATCCCAGAAGCCA
MiXist                 -------------------GGGCCCTTCTCTTGACTTAAAGTCA---ATTCCAGACGTCA

[                       6901                                                      6960]
MuXist                 CCAGTTTACTCACTTCATATGGCTACAGTGTCTCAGTTGCCTTCTCCTTGCT--------
OryXist                TCAGTTTACCCACTTCATATGGCTGCAATGTTTCTGTTACACTCTCCTTACTTGGTCCTA
SigXist                TCAGTTTACCCACTTCATGTGGCTGCAATGT--CTGTTACACTCT----CCTTGGTCCTA
MiXist                 TCAGCTTACCTGCTGCACATGGCTGCAGTGTTTCAGTTGCCCTCT----GCTTGGTCCTC

[                       6961                                                      7020]
MuXist                 CCCACTGAACAGAGACACCTCGAATTC-TTACATTAT-----------------TCTGGG
OryXist                CCCATCGAACAGAAACGTCTCTACCGCGTTATTCTGTCAATGACCCAAAGCACCT-TGTG
SigXist                CCTATGGAACAGAAGCACCACCACTGCATTATTCTGTCAGTTACCCAAAGCACCCCTGTG
MiXist                 CCTGTTGAATGGAAACACCTCCACCGCACTACACTGTCAATTG-----------CCTGTG

[                       7021                                                      7080]
MuXist                 TAATGTTAATTACCCCAA-----------------------ACACCCTATGTGTCA----
OryXist                TGCC-CTAATTAACACAGTACCGACCGATTGGCCCACTTTTCAACCCA-TGTGTCCAAGA
SigXist                TGACATTAATTGACACAGTACCAATTGCTTGTCCCACTTTTCAACCCA-TCTGTCCAAGG
MiXist                 TGTCATTAATGAACACAGCACCGATGGACAGTCCCACTTTTCAGCCCA-TGTGTCCCAGA

[                       7081                                                      7140]
MuXist                 --TTAATA-AATTTTGGTGTATTTATACAC--TGAATAGCAAAAGCAGGCCAAAACTAGG
OryXist                GCTCCCTACTGCTTCGATGGATTTGCGCATGTTAAATATCAA--GCAGGCCAAAACTAGG
SigXist                GCTCCCTACTACTTTAATGTATTTACACACGTTAATTATCAAAAGCGGGCCAAAACTAGG
MiXist                 GCTCCCTGCAACTTTGATGCATTTGTACATGTAAAATTTCAAAAGCGGGCCAAAGCTAGG

[                       7141                                                      7200]
MuXist                 TGGATGAGCCTTCAATCTTTAACTTGCACTTCTAAATTATTCCAATTCCAACTGC--TGG
OryXist                TGGATGAATCTTCGTTCTTAA-------TTTCTTAATTACTCCAATTCCAATTGC--TGG
SigXist                TGGATGAACCTTCACGCTTTAGCTTGCGTCTCTTAATTACTCCACTTGCAATTGTGTTGG
MiXist                 TGGATGAAGCAACGCTCTTCAGCCT-CATTTTTTAATTACTCCAATTCCAATTGC--TGG

[                       7201                                                      7260]
MuXist                 CACATTCTAGGGCCAGGAACCATTCTTGCCTACCTTTATTAATGCTTTATTGTGCA---A
OryXist                CACATTCTAGGGCCAGGAATGATTCCTGCCCACCCGTATTAATGTCTTATTGTGAAC--A
SigXist                GCCATTCTAGGGCCAGGAATCATTCCTGCCTGCCTTTATTAATGCCTTACCATGTAC--A
MiXist                 CATATTCTAGGGCCAGGAATCATTCCTGCCCACCTTTATTAAT-CTTTATTGTGTAAAAA

[                       7261                                                      7320]
MuXist                 AATATTGCAGGCAAGTAGCTCAGGGAGTTGGATTGCCACCTTTTACTTGGGGCTTTCCTT
OryXist                AATATTCCAGGCAAGTTGCTCAGGGAGCTGGATTGCCACCTTTTACTTGGGGCTTTGCTT
SigXist                AATATTCCAGGCAAGTTGCTCAGGGAGCTGGA--------------TTGGGGCTTCCTTT
MiXist                 AATATTTCAGGCAACTTGCTCAGGGAGCTGGATTGCCACCTTTTATTTGGGGCTTTCCTT

[                       7321                                                      7380]
MuXist                 -TACAGTATGAACTGAAAATTGTCTTCCTGAGAAGGAAGCTTAGC----ACTTTTCTTTC
OryXist                ATATAATATCAACTGAAAACTGTCTCCCAGAGAAGGAAGATTAA-TAAT--------TAC
SigXist                ATATAGTAGCAACTGAAAACTGCCTCCCAGAGAAGGAAGATT---TAA------------
MiXist                 ATACAGTATCAACTGAAAACTGTCTCCCAAAGAAGGAGGATGAGCTAGTACTTT-CTTTA

[                       7381                                                      7440]
MuXist                 CATTCTTCCTCCAGGAAGGAGCCAACTGTCTGCTTAAGAAACTTTAAGCCCGATTTT---
OryXist                CGTTCTTCCTCC----AAAAGCTGACTGCCTGCTTAAGAAGCTCAAAGCTTGCTTCTCTT
SigXist                CATTCTTCCTCC----AGAAGCCGACTGCCTGCCTAAGAAGCTTCAAGCTTACTTTTCTT
MiXist                 CACCCTTCCTCC----AGGAGCTGACCGCCTGCTTAACAAACTC--AACTTGTTTCTCTT

[                       7441                                                      7500]
MuXist                 --GTATATTGCTACTGTACAGGACCAACTGCCAGAAAAGTTATTGATAATTTTATTCCTT
OryXist                CTGCAGATTGCTAATGTACAGTGCCAACTGCCAGAAAGGTTG---ATAGTTT-ATTCCTT
SigXist                -TGTATATTGCTATTGTACAGTGCCAACTGCCAGAAAAGTTGTTGACGGATT-ATTCCTT
MiXist                 -GGTATATTGCTA-CGTACAGTGCCAACTGCCAGAAAAGTTATTGATAGTTTATGCCTTT

[                       7501                                                      7560]
MuXist                 AAGAAAGGCATTTGGATTGCAAGGTGGA-TTGACTGTGAGATCATTAGCTTTTGTGAAGT
OryXist                CAGAAAGGCATTCGGATCGTAAGATGGAAATGATTGTGTGATCACTAGCTTTTCTGAAGT
SigXist                AAGAAAGGCGTTCGGATCGCAAGATAGAATTGTTAGTGTGATCATTAGCTTTTCTGAAGT
MiXist                 AAGAAAGGCCTCTGGCTTGCCAGGTGGAATTGATTATGTGATCATTAGCTTTTCTGAAGT

[                       7561                                                      7620]
MuXist                 AAAAATAG-CCATTTGTGTCATGTTTCTGAAGACTAAGCAGTGTCTC--AGTGTACTGAG
OryXist                AAAA-TAT-TCGTTTATATTATATATCTGATGACCAAATGGTGTCTCCCATTTTACTGAG
SigXist                AAAAATAT-TTATTTATATTATA--TCTGATGGCCAAGCAGTGTCTCTCATTTTACTGAG
MiXist                 AAAAATATCTTGCTTCTACTATATATCTGATGACCAAGCAGTGTCTCTCATTTTACTGAG

[                       7621                                                      7680]
MuXist                 GGTGATGAGTCTGTGGAAAG----ATCAGTGCAAC---TATTGCA---------------
OryXist                GGTGGTGAGTCTGTGGCACT----ATAACTGTTAC---TATTCCAATACTATCAAAGTGG
SigXist                GGTGGTGATGGTGAGTCTGGATAGATCACTGTTGC---TATTTCAGTGCTATCAAAGCAG
MiXist                 GGTGGCGAGTCTGTGGAGAA----ACCACTGTAACTGTTATTCTAATACCGTCAAAGTGG

[                       7681                                                      7740]
MuXist                 ----------GAATGTTTAAGACAAGT-ATCTTTGCTTGGTCTTTA-CTACAAGTTTAAC
OryXist                TTATGGAATAGAATGCTTAAGACTGGTTATGTTTGTTTGGTCACTA-ATACCAGTTTAAG
SigXist                CTATAGAATGGAATGCTTAAGACTACT-ATGTTGATTTGGTCTGCATCTACCAGTTTAAA
MiXist                 TTGTAGAATGGCCTGCTTAAGGCCAGG-ATGTATGTTTGGTCTGTA-CTACCAGTTTAAA

[                       7741                                                      7800]
MuXist                 AAAACGAAAAAGTCAATCTTTGTGTGGCCTTTAGT---ATGATTAACTTTTTGGAAGATG
OryXist                AAC-----AAAGTCAATCTTTGTG--ACTTTCAGT---ATTATTGTCTTTTAGGAAAATG
SigXist                AAC----TAAAGTCAATCTTTGTGTGACTTTTAATAATATCATTATATTTTAGGAAAATG
MiXist                 TAC----AAAAGTCAATCTTTGTGTGGCCTTTAGT---ATCCTTATCTTTAAGGAAAATG

[                       7801                                                      7860]
MuXist                 ACCTAAGCCTTCTAATCATTATATTTTGTCTGACAT--TGGTCACCAGTCCTTGCTTATT
OryXist                ACCAAACTTGTGTAATCTTGAAATTTGGTCAGACAT--TGTACACCAGCCCCTACTTATT
SigXist                ACCATATTT-TCTAATCTTTAAATTTGGCCAGACATATTATACATCAGCCTCTACTTATT
MiXist                 ACCAAACAT-TTTAATATTTAAATTTGGCCTGACAT--TGAACGCCAGCCCCTACT----

[                       7861                                                      7920]
MuXist                 TTTAAAA-GGTGACTG--GATGGATTAAATTTGAGAACATGTCAAGTCGCCTTTGAAAAT
OryXist                TTTAAAA-GATGGCTGCGAAAGAGTTAAATAAAAGAACATGTCAAGTTA-CCTTGGAAAA
SigXist                TTTAAAAAGGTGGCTGTGAAAGGGTTAAATG--AGAACATACCAAGTTAACCTTGGAAAG
MiXist                 --------GATGGCTGCGAAAGGGTTAAGTGAGAGGACATGTCAAGTTGTCTTTGAG---

[                       7921                                                      7980]
MuXist                 TATATAGGCCATCACATTTAATTAATTCATTCTATCCACCATTAAA-CTCTGGCAATAAT
OryXist                T-TCTAAGCTATCACATTTGATTAATTCATTATACTTGCCATTAAAATTCTGGCAATAAC
SigXist                T-TCTAAGCCATCACATTTGATTAATTTATTATACTCACCATTAAA-TTCTGGCAATAAT
MiXist                 ----TAGGCCACCATGT--GATTAATTCATTCTATCTGCCATTAAA-TTTGGGCAATGAT

[                       7981                                                      8040]
MuXist                 TTGAAGTAGCTTGAAAA---------TTCC---TAAAGTGGGAA-TTTATTTTAGAGATG
OryXist                TTGAAGTGGCTTGAAAAAAAAAAACCACCC---TAAAGTGGGAAATTTA------AAATA
SigXist                TTGAAGTAGCTTGGAAAAAG----CCACCCTAGTGAAGTGGGGACTTTA------ACATA
MiXist                 TTGAAGTAGCTTGAAAAAAAAAACCCACCC---TAAAATGGGAACTT--------AAATA

[                       8041                                                      8100]
MuXist                 ATAGAACCTGTTTCCCCACTTTACATTTTAAAATATGTCTGCCAGGATCTAATCATTCCT
OryXist                ATGGAGCCTGTTTTCCCACTTTGCATTTTAAAACCTATATGCCAAGATCTAATCATTCTT
SigXist                ATG-------TTTTCCCACTTTACATTTTAAAAC--ATATGCCAAGATTTAATCATTCTT
MiXist                 AT------------------------------ATATATATATCCAGATCTAATCATTC--

[                       8101                                                      8160]
MuXist                 TTAAACGTACACTTCAAAGAGAGATTTTCCTAGTAAGAAAAGAGCTTTCTCTAGTG-TGA
OryXist                TTGAGAGTACACTTCAAAGAGAGATCTGCCTAGGAAGAAAATATTTGTAG-TGTTCATAA
SigXist                TTGAGAGTACACTTCAAAGAG--ATCTGCCTAGTAAGAAAATACTTGTCTCTGCTGTTCA
MiXist                 TTGAGAGTACACTTCAAAGAGAGATCCGCCTATTAAGAAAATATCTGTCTCTATTGG---

[                       8161                                                      8220]
MuXist                 AGGGTGCTTTGTAGCCGCCGAGTACTTAGGTCTTTTTTGG--------------------
OryXist                AGGATGTTTTGCGTCGGCCGAGTATTTAAGCTTTTTT-GGTTTTT---------------
SigXist                TGAATGTTTTTCGTCCGCCGAGTATTTAAGCTTTTT--GTTT----------AATTA--G
MiXist                 ---------------CGCCGAGTATTTAAGCTTTCT--GGTTTTCGTTCTTTAATTATTG

[                       8221                                                      8280]
MuXist                 -GAGCTATTGTGTATGAGTGTATGTATGTGTGTGTGTA--------CATGCATG------
OryXist                ----AGTGTGTGTGTGTGTGTGTGTGTGTGTGTGTG------------------------
SigXist                TGTGTGTTTGTGTGTGTGTGTGTGTGTGTGTGTGTG----------CAAGCACCGGAAAA
MiXist                 TGCATAAATGAGTGTGTGTGTGTGTGTGTGTGTGTGTGTGTGTGTG--TGCATGT-----

[                       8281                                                      8340]
MuXist                 -----TTGC-TGCGC------------GCAGTCATTCATTCACAT-GGTGCTCAGACAAC
OryXist                --------CACGCGCATTGGAGTA-------TCGTACATTCACAC-GGTGACCAGAGAGA
SigXist                CGCCCTCACGTGAGCATTGGAATACCTGTACTCATGCATTCACAT-GGTGACCAGAGAAC
MiXist                 -----TTGCATGTGCACTTGAGTATCTGTACTCGTGCATTTGCATTGGTGACCAGAGAGC

[                       8341                                                      8400]
MuXist                 AATGGGAGCTGGTTCGTCTATCTTGTGGGTCC-TGGAGATCAAA-GTGAGATCATCAGGC
OryXist                AATGAGAACTGGTTCTTCTACCTTGTGGGTCC-TGGAGATCAAA-CTCAGATCATCAGGC
SigXist                AATGGGAACTGGTTTTTCTATCTTGTTGGTCC-TGGAGATCAAG-CTCAAATCATCAGGT
MiXist                 AATGGGAACTGGTT---CTACCTTGTGGGTCCCTGGAGATAAAAACTCAGATCGTCAGGT

[                       8401                                                      8460]
MuXist                 TTGGCAGCAAGTGCCTTTACC-CTCCGCGTGCCATCTTGCCATCCCGCTGCTGAGTGTTT
OryXist                TTGCCAGC-------------------------------------CTCTAC-GAGGATTT
SigXist                TTGGCAGCAGGTGCCTCTCCTACCCTTTGGGCCATCTTGCCAGCTCGCTGCTGAGTATTT
MiXist                 TTGGCAGCAAGTGCCTTC---ACTCTCTGAGCCATCTTGCCAGCCC--------------

[                       8461                                                      8520]
MuXist                 GATATGACATTGCTGATGAAAATAATCATCACAACAGCAGTTCTCCCAGCATTACTGAGA
OryXist                AAAGTGACATTGCTGATGAAAA--ATCACAACAGC--CAGTTCTTC-ACTATTACTGAAA
SigXist                AATGTGACATTGCTGATAAAAACCGTCATCACAACAACAGTTCTTC-AAAATTACTGAAA
MiXist                 -ATGTGACATTGCTGATGAAACCA-------------CAGTTCTTC-AAAGTTTCTGAAA

[                       8521                                                      8580]
MuXist                 AA----------TGATACTATTTTTCTGAGGAGGATGTTCAAG---TAACTCATCCCAGT
OryXist                AA----------TGATACTATTTTTCTGAGAAGGATGT-CAATAAATA---CA-CTCAAT
SigXist                AA----------TGATGCTATTTTTCTAAGAAGGTTGT-CAAGAAATAATACA-CCCAGT
MiXist                 AAAAAAAAACAA------TATTTTTCTGAGAAGGATGT-CAAGAAAT----CGACCCAGT

[                       8581                                                      8640]
MuXist                 GCAGGATCCTGCTTGAACTACTGCTCCTCCG----TTACATCAGACTCTGGCTGTTTAGA
OryXist                TCAGAATCCAGGTTGAACTTTGGCTGTTCAGACAACTACAGAAGACCCGAGCCCTTTAGA
SigXist                TCAGGATCCAGGTTGAACTTTGGTTCCTCAGACAACTACAGAAGATGCGGGATCATCAGG
MiXist                 TCAGGATACAGGTTGAGCTTCAGCCCTTCAGATGGCTACAGAAGACTCTGG--------A

[                       8641                                                      8700]
MuXist                 CTAC----------------------------------AGGATGAATTTGGA-GTCTGTT
OryXist                ATACAGGTCTAACTATCATCAGAAT-----GTTTTCCAAGGATGAATTTGCAGGTTGGTT
SigXist                ATATGGGTATAACTATCATTGGAATTTGTTTTGTTCCAAGGATGAATTTGGA-GTTGGTT
MiXist                 ATATG----------------------------------GTATGAATTTGGA-GTTGGTT

[                       8701                                                      8760]
MuXist                 TTGTGCTCCTGCCTCAAGAAGAAGGATTGCCTGGATTTAGAGGAGTGAAGAGTGCTGGAG
OryXist                TTGTGTCC---TGAC-TGAAGAAAGACGGCCTGATTTTTAGAGACA-------GCTAGAC
SigXist                TTGTGCCC---CGAC-TGA----AGACAGCCTGATTTTTAGAGAGA--TGAATGCTAGAC
MiXist                 TTGTGCCT---CAAT-TGAAGAA-GATGGCCTGGTTTTAGAAGA---ATGGATTCTAGAC

[                       8761                                                      8820]
MuXist                 AGAGCCCAAAGGGACAAACAATCCCTATGTGAGACTCAAGGACTGCCAGCAGCCTATACA
OryXist                AGCATCCAAAGGGGCA----ACCCCAGCACAAGACTCAAGGACTGCCAGCCACTCATACA
SigXist                AGCATCCAAAGGGACA----ACCCCAGCATGAGACTCAAGGACTGCCCGAAGCTCATACA
MiXist                 AGCATCCAAAGGGATA----ATTCCGGCAGACG--TCAAGGACTGCCAGCAGCTGATACA

[                       8821                                                      8880]
MuXist                 -GCTACATTACATCTCAGCAGAACTTCTCTT-------------CAAGTCCTCGCTACTC
OryXist                CGCTTCA----AGTTCAGCAGATCTTTCCTT--GAGGCTCTGGACAAGCTCTAGCTAATT
SigXist                GGCTTCA----AATTCGGCAGATCTTTCCTTTTGAGACTCTGGAAAAGCTCTAGCTAATC
MiXist                 GGCTTCATTCAAATCCAGCAGCGCTCTCCTTTCGAGACTCTGGACACGCTCTAGCTAATC

[                       8881                                                      8940]
MuXist                 TGAACAAAAAGCTTACAGGCCACATGGAGAAAAAAAGATCTCCCCCCAGAATTGTGGGCT
OryXist                TGAG-----------CAGGCCTCGTGGG-AAAAAAAGACCTTCCCCCTTATGCAAGGGCT
SigXist                TAAG-----------GAGGCCACATGGG-AAAAAAAGACCTTCCCCCAGAAGCATGGGCT
MiXist                 TGAGCAAAAAACATTCAGGCCACATGAAG--AAAAGGATCTTTCCCCAGAAGTATGGACT

[                       8941                                                      9000]
MuXist                 TGCTGCTTTGCAGTGCTGGCGACCTATTCCCTTTGACGATCCCTAGGTGGAGATGGGGCA
OryXist                TGCTGCTTTGCAGTGCTGGTGACCTATTCCCTTTGACGATCCCTAGGTGGAGATGGGGCA
SigXist                TGTTGCTTTGCAGTGATGGTGACCTATTCCCTTTGACGATCCCTAGGTGGAGATGGGGCA
MiXist                 TGTTGCCTTGCGGTGCTGGCGACCTATTCCCTTTGACGACCCCTAGGTGGAGATGGGGCA

[                       9001                                                      9060]
MuXist                 TGAGGATCCTCCAGGGGAATAGCTCACCACCACTGGGCAACAGGCCTAGCCC--AGATTT
OryXist                TGAGGATCCTCCAGGGGAATAGCTCACCACCACTGGGCAACAGCCCTAGCAGGGAGATGT
SigXist                TGAGGATCTTCCAGGGGAATAGCTCACCACCACTGGGCAACAGCCCTAGCCGGGAGATGT
MiXist                 TGAGGGTCCTCCAGGGGAATAGCTCACCAGCACTGGGCAACAGTCCTAGCCGGGAGATTT

[                       9061                                                      9120]
MuXist                 CAGTGAGACGCTTTCCTGAACCCAGC-AAGGAAGACAAAGGCTCAAAG--AAT--GCCAC
OryXist                -AACGAGACACTTTGCTGAGCCCAGC-AAGCAAGATA--GAGTCAAAGACAGCCAGCCAC
SigXist                TAGTGAGACACTTTGCTGACCCCTGCTAAGCAAGATAAAGAGTCAAAGCCAGCCAGCCAC
MiXist                 GGGGGAGACACTTCGCTGAACCCAGC-AAGGAAGATAAAGAGTCAAAGACAGCCACCCA-

[                       9121                                                      9180]
MuXist                 CCTACATCAAAGTAGGAGAAAAGCTGCTGCAATAGTGGCACTGACCTT-CGAGGAAGCCA
OryXist                TGTACATCAAAACAGGAGAAAGGCTG------TAGTGGCACCGACTTCA-----------
SigXist                TCTACATCAAAATAGTAT--CGCTTG------TAGTGGTACTGACTTCACAAGCAAACCA
MiXist                 ---ACATCAAGATAGGAGAAAAGCTGCCACAGCCCTGGCACT------------------

[                       9181                                                      9240]
MuXist                 TTCTGCTCTATTTGGTTCTC------TCTCC--AGAAGCT----AGGAAAGCTTTGCC--
OryXist                TTCTGTTTCATCTGGCTCTCAA----TCTCCTTTGAAGCTCCA--GGAGAACTTTACCAC
SigXist                TTCTGTTTCATCTGGTTCTCAAAGTCTCCCCCTGGAAGCTCCATAGGAGAACTTTACC--
MiXist                 ----------------TCTCAAAG--CCACCCTGGAAGCTCTGTAGGAGAACTTAACC--

[                       9241                                                      9300]
MuXist                 -AGCTGTTTACATACTTCAAGATGCACTGCTACCCTACTCATGCCATATAATACACAATG
OryXist                CAGCTGTTTGCGCACTTCAAGATTCACTGTG---TTACCGATGGCATTAGA-ATATACT-
SigXist                -GGCCATTTGCATGCTTCAAGATTCATTGTG---TTACTGATGGGATAAAATATACACT-
MiXist                 -AGCTGTTTCCGCACTGCAAGATTCACTGTG---------CTTCCATTCAATAGA-----

[                       9301                                                      9360]
MuXist                 CCATCTACCAAAT-ATTACCCTTCCCCAAAGCAGCACAGAAAACTGGGTCTTCAGCGTGA
OryXist                CCAGCTACCAAATCATCACCCATCCCCAAAGCAGCACC-AATGCTGGGTCTCCAGCAGGA
SigXist                CCAGCTACCAAATCATCA-CCTTCCCTAAAGCAGCACC-AAAGCTGGGTCTCCAGCAGGA
MiXist                 -------CCAAATCGTCATCCTT------------ACC-AAAGCTGGGCCTTCATCAGGA

[                       9361                                                      9420]
MuXist                 TCAAGCAATGTGAACACACAAAAGGAAGGCAGCTTTATAAATGACCCGAGGATCAACATG
OryXist                TCAGGAAATGTGAACACATGAAAGAAAGTCAGCTTTGT----GGCCCAAGGACCGACG--
SigXist                TCAGGAAATGTGAATACATGAAAGGAAGCCAAATTTGT----GACCCAAGGGCCAGCA--
MiXist                 TCGCGAAATGGGAACACATGAAAGGAAGCCAGCTTTAT----AACCCAAGGACCAACA-A

[                       9421                                                      9480]
MuXist                 CCTGACTGCAGCATCTTAAAAGCAATA-GAAT---GAGTGTGTATTGTGG-GTGTGTCTA
OryXist                --TGGCCTCATC-TTAGAACA---GAATGAAT-------GTGTATTGTGTTGTGTGTCTA
SigXist                --TGGCCTCGTC-TTAAAACAACAGAATGAATTCTGAGTGTGTATTGTGTTGTGTGTCTA
MiXist                 CATGCCTGCATC-TTAAAGCAACAGAATGAAT-------GTGTACTGTGTTGGGTGTCTA

[                       9481                                                      9540]
MuXist                 TTT------CTTGTTTTATGTATCTATTTTTTCCTTGGTCTGTGTGTCTAATTCTTTGTT
OryXist                TTTTTCTTCATTGTTTTATGCATCTATTTTTTCCTTGCTTTGCACGTCTAATTCTTTGT-
SigXist                TTTTTCTTTACTGTTTGACGCATTCATTTTTTCCTTCCTTTGCATGTCTAATTCTTTGT-
MiXist                 TTT--CTTAATTGTTTTATACATCTATTTCTTCCTTCCTTTGTGTGTCTCATTCTTCG--

[                       9541                                                      9600]
MuXist                 ACATCTATTTCTTCCTTGCTTTGTGTGTCTATTTCTTCCTTGCTTTGTGTGTCTATTTCT
OryXist                --ATCTATTT-TTCCTTGCCTTGTGTGTCTAGCTCTG--TCAATGTATCCATTTCTTCCT
SigXist                --ATCTATTTCTTCCTTGCGTTGTGTGTCTAGTTCTTCTTCAGTGTATCCATTTCTTTCT
MiXist                 --GTGTATTCGTTTCTTCCCTTG---ATTT--------------GTGTGTCTTTTTTCCT

[                       9601                                                      9660]
MuXist                 TCCTTGCATTATGTCTAATTCTTTGTTATATCTATTTCTTCCTTGCTTTGTGTCTATTTC
OryXist                TGCTT--TGTGTGTCTC-TTCTTAGCTTTTTCTGTCTAATTTCTTTGTATCTATTTCTTC
SigXist                TGCTCGCTTTGTGTGTC-TTCCTCGCCTTGTGTGTCT--TTTCTTCCTCACTTTGTCTTT
MiXist                 AGCTT----TGTCTTTC-TTTCTTGCTCTTTTTCTTTGATGTATTCATTGATGTGTCTAT

[                       9661                                                      9720]
MuXist                 TTCCTTGCAGTTGTGTCTAATTCTT-TGTTACATCTATTTCTTCCTTGCTTTGTGTGTCT
OryXist                TTTGCTGTGTGCGCGTTTCTCCTTTATGTTGTGTGC--TTCTTCCTCCCTTTGTGTGCCT
SigXist                CTCGTTTTGTGT-C-TTTCTTCCTCAAGTTGTGTGTCTTTCTTCCTCACTTTGTGTGTCT
MiXist                 TTCTTCCT-----CG------CCTTGTAT-GTCTTTCTTTCTTCTTTGCCTTGTGTGTCT

[                       9721                                                      9780]
MuXist                 A--TTTCTTCCTTGCATTGTGTCTAATTCTTTGTTATATCTA-TTTCTTCCTTGCTT---
OryXist                TTCTTCCTCGCCTTGT--GACTTTCTTACTTTGTCTTCCTCACCTTGTGACTTTCTTATT
SigXist                TCCTTGTGTGTCTTCCTCGAGTTGTGTGTCTT-TCTTCCTCACTTTGTG--TGTCTTCCT
MiXist                 TTCTTTCTTTCTTTCTTT--CTTTCTT-TCTT-TCTTTCTTTCTTTCTTCCTTTCTTCCT

[                       9781                                                      9840]
MuXist                 TGTGTGTCTGTCTTCCTTGCTTTGTGTCTATTTCTTCCTTGCAGTTGTGTCTAATTCTTT
OryXist                TGTGTGTCTTTCTTCCTCGCTTTGTGTCT-TTTCTTCCTCGC-TTTGTGTGTCTTTCTTC
SigXist                TGTGTGTCTTCCT--CGAGTTGTGTGTCT-TT-CTTCCTCGA-GTTGTGTGTCTTTCTTC
MiXist                 T-----TCTTCCTTTCTTGCCTTGTGTGT-TTTTCTCCCT----TTGTATGTCTTTCTTC

[                       9841                                                      9900]
MuXist                 GTTACATC-TATTTCTTCCTTGCTTTTGTGTGTCTTTCTTTCTTGCTTTTGTGTGTCTAT
OryXist                CTCACTTTGTGA--CTTGCTT-------TGTGTCTTTCTTCTTTGCTTT-GTGTGTC--T
SigXist                CTCACTTTGTGTGTCTTCCTCGAGTT-GTGTGTCTTTCTTCCTTGAGTT-GTGTGTC--T
MiXist                 CTCACCTTGTA-------------------TGTCTTTCTTCCTCTCCTT-GTATGTC--A

[                       9901                                                      9960]
MuXist                 TTCTTCCTTGCAGTTGTGTCTAATTCTTTGTTACATCTATTTCTTCCTTGCTTTTGTGTG
OryXist                TCCTCACTTTG---TGTGTC---TTCCTCGTTTTTTGTGT--CTTTATCACTTT-GTGTG
SigXist                TTCTTCCTCAC---TTTGTC---TTTCTCGTTGTGTGTCTTTCTTCCTCGAGTT-GTGTG
MiXist                 TTCTTTCTTGC---CGTGTA---T-----GTTTT---TCTCCCTTGCTT-TGTT-GTATG

[                       9961                                                      10020]
MuXist                 TCTATTTCTTCCTTGCATTGTGTCTAATTCTT-TGGTATATATATTTCTTCATTGCTTTG
OryXist                TC--TT----CCTCACTTTGTGT--CTTCCTTGTTTTGTGTGTCTTTCTTCCTCACTTTG
SigXist                TC--TTTCTTCCTCACTTTGTGTGTCTTCCTCGAGTTGTGTGTCTTTCTTCCTTGAGTTG
MiXist                 TC--TTTCTTCCTTGCTTTGT---------------TGTATGTCTTTCTTCCTCGCCTTG

[                       10021                                                      10080]
MuXist                 TGTGTCTATGTCTCCTTGTGTTGTCTAATTCGTTGTTGCATCTATTTCTTCCTTGCTTTG
OryXist                TGTGTCT-TTCTTCCTCACTTTGTGTGTCTT-CC-TCGC-TT--TGTGTGACTTTCTTTG
SigXist                TGTGTCT-TTCTTCCTCACTTTGTCTTTCTCGTT-TTGTGTC--TTTCTTCCTCACTTTG
MiXist                 TATGTCT-TTCTTCCTCTCCTTGT-------------ATGTC--TTTCTTCCTTGCTTTG

[                       10081                                                      10140]
MuXist                 TGTGTCTATTTCTTCCTTGCTTTGTGTGTCTATGTCTTCCTTGCTTTGTGTGTCTATGTC
OryXist                TGT--TG-----TTTCTTACTTTGTGTATCT-----TTCTTCCTTGTAT-TGTGTT--TC
SigXist                TGTGTCT-----TTTTTTCCCTCGCTTTGTC-----TTTCTCGTTCTGTGTGCCTA--TC
MiXist                 T---------------------TGTATGTCT-----TTCTTCCTCGTATGT--TTT--TC

[                       10141                                                      10200]
MuXist                 TTCCTTGTTTTGTGTATC-TACTTCTTCCTTGTGTGTCTAATTCTTTGTTAC-ATCTATT
OryXist                TTCCTCGTGTTGTGTGACTTTCTTCCTTGTGCTGCATGTTTCTTCCTCACATTGTGTGTC
SigXist                TTCCTTGTGTTCTTTGTCCTTCTTCCTTGCTTTGTGTTTACTCTTTCTTTGATGTGTCTT
MiXist                 TTCCTTGCCTTGCATGTCTTTTT--CTTGCCTTGTATGTCTTTCTCCGTCACTTTGTATG

[                       10201                                                      10260]
MuXist                 TCTTCCTTCCTTTGCATGTCTCCTTCTTTCCTTTGTGTGTCTTTT---------CTGTCT
OryXist                TT-TCTTGCCTTGATGTCTCTGCCTT----CCTTAAGTGTCTTT-CCTCCTCCTCTAGCT
SigXist                TCATCTTGCCTTGATGTCTCTGCCTT----CCTTGAGTGTCTTTTCCTCCTTCCCTAT--
MiXist                 TCTTTCTTCCTTGCTTTGGATGCCTATGTC----AAGTGTCTTTTACTCCTTCTCTGTGT

[                       10261                                                      10320]
MuXist                 GCAGTGTGTCTTACCTATTCCCATGTTTCTCCTGCATGTTCTTTCTTGCAGAGCTTTGAG
OryXist                ACAG-------------------TATTTCT---CTAATTTCTTCCTTGTAGAACTTTGAG
SigXist                --AGTGTGTCTTACCTATTCCCACGTTTCTCAGCTAATTTCTTCCTTGTAGAGCTCTGAG
MiXist                 ACAGTCTATCTTACCTATTGCTGTGTTTCTCTGCTAATTTCTTCCTAGCAGAGCTTTGTG

[                       10321                                                      10380]
MuXist                 CTTTGTTTCACTTTCTC-TGGTGCCTGTGTGGTC--TGCTTT---GTCTTCACTAGCTAT
OryXist                CTTAGTCTTGTTTTCTCCTGGTGCCTGTGTGGTCTGTGTCTT----------TTCTGTT-
SigXist                CTTTGTCTTGTTTTCTCCTGGTGCCTGTGTGATCCGTGTCTTCTTGCCTTGGTTATGTGC
MiXist                 CTTTGTCTTATTTTCTCCTCTCCTCTCTGTGATTTGTGCCTT---GTCTTGGTTAGATGT

[                       10381                                                      10440]
MuXist                 GGCTCTCTGTTTTATCTATCTGGTTGCTATTTCTCTTAGCTTTTCTTTCACTC----CTG
OryXist                -----------------------TTGCTATTTCTCTTAGCTCTTCTTTTGCTCTTTTCTG
SigXist                AGCTCTT-TTGT--CCTATGTGGTTGCTATTTCTCTTAGCTCTTCTCTCCCCC-TTTCTG
MiXist                 GGCTCTGATTTT--TCTATCTGGTTGCTGTTTTTCTTAACCCTTCTTTTACTC-TTTCTG

[                       10441                                                      10500]
MuXist                 CCTTTCGTGACTCCCTTT-GGGTCACATGTTGCATGCATCCCTCTCTTTTTCTTGTGCTC
OryXist                TCTGTCACGGCTCCTTTAGGGGTCACATGTTGTACACATTTCTCTCCATTCCTTGT----
SigXist                CCTGTCATGGCTCCCTTA-GAGTCACATGTTGTATTTGTCCGTCTCTGTTCCTTGTGCTC
MiXist                 CCTTTTACGACTCTCCTTTGGGTCACACGTTGCATGCAATCCTCTCCTTTCCTTGTGTTC

[                       10501                                                      10560]
MuXist                 ACCCCACTTGTTCT-TTGTTCAAGT--TCTCTTTGTCAGTCCATT-------------TC
OryXist                --------------------------CTCCATCTGTC-GTCCTTAGACTCAACGTTTCCC
SigXist                ACCTCACTTGTTTTGTTTTTTCTGTGATCTATTTGTCAGTCCACT----------TTGCG
MiXist                 ACCTCACTTGCTTT--TTTCTGTGTGATCTGCTTGTCAGTCCTTTGACTCAAGATT-CAT

[                       10561                                                      10620]
MuXist                 AGTTTTCTTTCTGCTGCTTCTATCCTTAGTG---AATTCTTGTTTA---CATTTCTTCCC
OryXist                ATTTTTCTTTCTGTTGTTTCTAGCCGTTCTGCATGATTCTTCTTCACCACATCTCCTTTC
SigXist                A-TTTTCTTCCTGCTGTTTCTAGGCTTACTGCATGATTCT-CTTTAGCACATCTCCTTTC
MiXist                 ATTTTCCTTTCTGCTGTTTCTATCCTTAGCACATGAGTCT-CTTTACTACATCTCCTTTT

[                       10621                                                      10680]
MuXist                 TGCCTTTCTTGGGCCACTTTCTCTGTTTTCTTTTGATTTTGTGTCTCTTTGCTATTGGTG
OryXist                TGCCTTTCTTGGGCTGCTTTCTCCCTTTCCCTTTTTCTTTGC-TGACCTCAGCATCT--C
SigXist                TGCCTTTCCTGGGCCGCTTTCTCCCTTTCCCTTCTTTGTGGC-TGTG-------TCT---
MiXist                 T-CCTTCTTT--GTAGCTGTGTCTCTGCTATTTGT-------------------------

[                       10681                                                      10740]
MuXist                 GATTTCTTATCTCAGCATCA--TTCTGTTGCTTTGTGTTTGCT-TGTGTTTCTATCTTCT
OryXist                TCTTGCTT-------------------GGTGTTTGTGTTT--------------------
SigXist                CTTTGCTGACCTCAGCATCCA------TTGCTTTGTG---CTTGTGCTTCTTCCTCTTCT
MiXist                 GATTTCTGATCTCAGCATTACT-----CTAGTGTTTGTTTCTTTA-TTTCCCTTTCTACT

[                       10741                                                      10800]
MuXist                 ACTTTCCTCCTTTCTGTTCACTTTGAGCATTTCATCTCTTT-ACAAGTCTGTGTCT----
OryXist                --CTTCCTCCGGTTTCTACACACTGAGCATCTCAGTCTCCT-ATGAGTCTGTGT------
SigXist                ACTTTCC-CCTTTCTATTCACTTGGTGCATTTCAGTCTCTT-AGGAGTCTGTGTCTTCTT
MiXist                 -TTCTCC-CCTTACTACTCACTTTGAGAATGTCAGTCTCTTTACGAGTTTGTGTCT----

[                       10801                                                      10860]
MuXist                 ---CTCTTGTATTCTAAAGTAATCCTTTCTTGGATGTTTCTTTGTATGTACA--------
OryXist                ---CTCTTCC--TCTAACGTAATCCTCTCTTGGATATTTCC-----------CTCTCTCT
SigXist                CCCCTCTTCC--TCTAATGCAATCCTCCCTTGGATATTT---------------------
MiXist                 -CCCTCTTCC-------TCTAATCCTCTCTTGGATATTT---------------------

[                       10861                                                      10920]
MuXist                 ------------------------------------------------------------
OryXist                CTCTCTCTCTCTCTCTCTCTCTCTCTCTCTCTCTCTCTCTCTCTCTCTCTCTC-------
SigXist                --------------------------------------------------CTC----TGT
MiXist                 --------------------------------------------------CTCTGTGTGT

[                       10921                                                      10980]
MuXist                 -TGTGCGTGTGTGCATGTGTGT-TATGTGTGTCATGTGTGA--GAGGAGCTTCATAGCCC
OryXist                -TGTGTGTGTGTGTGTGTGTGTGTGTGTGTGTGATGTGTGACATAGGGGCTTCCTAGC-T
SigXist                GTGTGTGTGTGTGTGTGTGTGTGTGTGTGTCTCATGTGTGACAGAGGGTCTTCCTAGGCC
MiXist                 GTGTGTGTGTGTGTGTGTGTGTGTGTGTGTGT-GTGTGTGACAGAGGGTCTTGCTAGCC-

[                       10981                                                      11040]
MuXist                 CTTCCCAATAGGTCCAGAATGTCACCCGTGGAGCCGTTCCTCACACCAGACTGCCCTGAG
OryXist                CTTCCT------AGCCGAATGTCACCAGTGGAACTGTTCCTCATGCCAGACTGCCCTTCG
SigXist                CTTCC-------AGCAGCATGCTGCCAGTGGAGCTGTTCCTCATGCCAGACTGCCCTTCG
MiXist                 ------------TGCGGAATATCACCAGTGGAGCTGTTCTTCACGCC--------CTGCG

[                       11041                                                      11100]
MuXist                 AAATAATCTAAGACAAAATACATCATTCCGTCCGGTCAGGATTCAAGTGGCTCTGAAGTG
OryXist                A------------CAAAACACCGCACTC-----GGTCAGGACTGATGTCGATTTAAA---
SigXist                A------------CAAAACACAGCACTC-----GCCCAGGACTGGCACTGACCTAAACTG
MiXist                 GAATAATCTAAGAGAAAATTCAGCGCTTT----GGTGAGGACTGAAGTAGACCTGAAAGG

[                       11101                                                      11160]
MuXist                 AACGCCCAA----------------GTAGAAGACAGAAGTTTTGCGACTTGAGATTTAAA
OryXist                -------------------------GTGGAAGACAGATGTTTTGTGACCCGAGACTTAA-
SigXist                GAC-ACGTATAAAGAAAGGTGCAATGTGGAAGACAGATGTTTTGTGACTTGAGACTGAA-
MiXist                 AAC-ATGTA------AAGACCCAAAGTGGAAGACAGA-----------------CTTAA-

[                       11161                                                      11220]
MuXist                 AGGACCAAAATACACAGATGGCCCGTCTTGAGCTGGCTGGAACG----------------
OryXist                -GGACCAACATACACAGGAGGCCTGTCT-GAGCTGGCTGGAAGGCTCAACACTTCGGATG
SigXist                -GGACCATGGTACACAGATGGCCTGTCT-GAGCTGCCTAGAAGGCTGGAGACTTAAGCTG
MiXist                 -GGACCAAGATACACAGAAGTCCTGTCT-GAGCTGGCTGGAAAGTTTGAGTCTCAGGTTG

[                       11221                                                      11280]
MuXist                 ----------AATGCTGACAACCCAAAGAAGAGGAACTGTTTCTACAGGACACCTGTGAC
OryXist                GATGGACAGAAA-GGTGACAACCCTTCAGAGAGGGGCTGTTTCTACAGGATCCATG--AA
SigXist                GATGGACAGAAATGGTGACAATCCTT--GAGAAGGGCTGTTTCTCCAGGACCCATGTGAA
MiXist                 GATGGACAGAA-TGCTGACAACCCATAGAAGAGGGGCTGTTTCTACAGGACCCATGTGAA

[                       11281                                                      11340]
MuXist                 TTCCAAGAGCGGGGAACTACGTATGTCATAAGACACAAAACCTGAGCTAAGTCCAAGCAT
OryXist                GTCTAAGAACTGAGAACTGCAT----CATAAGACACGGAACCTGAGCTAAGTCCAAGCCT
SigXist                GTCTGAGAACTGACACCTGCAT----CGTAAGACACGGAACCTGAGCTAAGTCCAAGCCT
MiXist                 GTCGACGAACTGAGACCTGCAT-------------------CTGAGCTAAGTCTAAACCT

[                       11341                                                      11400]
MuXist                 AAGACCTAAGGACCCAATCCTATATGGACAGAATATTTAAGAGATAAAGG----------
OryXist                AACACCTAAGGACTAGAGCATATTTGAACAGAAAGTCTAAGAGATAAAGGATAGAAGTTG
SigXist                AACACCTAAGGACTCAAGGCTATTTGAACTGAAGGTCTAAAAGTTAAAGGCTAGAAGTTG
MiXist                 AAGATCTAAGGACTCAAGCATATATGGAC----------------------TAGAAGTTG

[                       11401                                                      11460]
MuXist                 ----CCTATGGCCCAGAACTCTGGAAGGA----TATTTCTATCCTTCTATCCCCAAGACC
OryXist                GAGGCCTATGGCCTAAAACTCTGGAGAAA----TAG------------AACCCCAAGACC
SigXist                AAGGCCTATGGCCTAAAACTCTGGAGGGC----TAA------------AACCCCAAAACC
MiXist                 GACGGCTGTGGCCTAAAACTCTGGGGGGGGGGTTAA------------AACCCCAAGACT

[                       11461                                                      11520]
MuXist                 AAGAAGGGAAATTCGAAGATGAGACCTGCCCCCCAACCC---------------------
OryXist                A---GGGGAAATCTGAAGATGAGGAA--CCCCCCATCTCTCATGTTGTTAAAGCCC----
SigXist                A---GGAGAAATTTAAAGATGAGGGC--CCCCCCAGCTTTTATGTTGTTCAAGCCC----
MiXist                 A---AGGGAAATCTGAAGATGAGA-C--CCTCCCAATTTTTATACTG------CCCCCCC

[                       11521                                                      11580]
MuXist                 -------------------CAGCATCCCTTTCCATTTCTTATATTTCTATTTAAGCTGTC
OryXist                --CTTCTCCTGGACA--TTCGGCACGCC--------------------------------
SigXist                --ATTCTCTTGGACATTTTCAGCACTCCCATTTATTTCTTAGATTTCCATTTAAGCCAGT
MiXist                 CC-----CACGGACGTTTTCAGTACTC------GCTTCTCAGATTTCCATTCATGCCAGT

[                       11581                                    11615]
MuXist                 TTCACTTGAGATGTAATTTTTCATTGTTGCCATTG
OryXist                -TCACTT--GATGTA-TTTGTCAATGTAGCTTTTT
SigXist                TTTGCTT--GATGTA-CGTTTCAATGTTGTCATTT
MiXist                 TTTACTT--GATGTA-CTTTTCAAAAATGCCATTT

    ;
endblock;

begin PAUP;
exclude 950-976, 991-1005, 1681-1709, 2458-2679, 3072-3083, 3294-3303, 5812-5826, 6280-6297, 7363-7380, 
8200-8228, 8257-8311, 9564-10299, 10515-10527, 10556-10562, 10613-10921, 11101-11125, 11504-11522;
end;
