# Supplementary material for: X Chromosome Inactivation and Xist Evolution in a Rodent Lacking LINE-1 Activity
Source: PLoS One. 2009 Jul 15;4(7):e6252. doi: 10.1371/journal.pone.0006252 (PMC2705805; doi:10.1371/journal.pone.0006252)
Supplement: Analysis S1 — Commands for sliding window analysis of Xist. Areas of ambiguous alignment and gapped sites are excluded from 4the alignment. See Alignment S1 for the complete alignment. (0.06 MB TXT) [file pone.0006252.s003.txt]

Analysis S3. Commands for sliding window analysis of Xist.  Areas of ambiguous alignment and gapped sites are exluded from the alignment.  See Text S2 for the complete alignment.

#NEXUS 

[Cantrell, Carstens, Wichman Xist data. Aligned data set, with areas of ambiguous alignment and gapped sites 
excluded, and PAUP* command files for execution of sliding window analysis.]
Begin data;
	Dimensions ntax=4 nchar=7284;
	Format datatype=dna interleave gap=-;
	Matrix
MuXist CTTTATTTTTTTTTTTTCTTTTGCCCATCGGGGCTGTGGATACCTGCTTTAAATTTTTTA
OryXT  CCTCATTTTTTTTTTCTTTTTTGCCCATCCTGGCTGTGGATACCTGCTTCATTTTTTTCC
SigXT  CTTAATTTTTTTTTTCTTTTTTGCCCATCGGGGCTGTGGATACCTGCTTAATTTTTTTCC
MiArv  CTTAATTTTTTTTTTCTTTTTTGCCCACCGGGGCCGTGGATACCAGCTTCATTTTTTTCC

MuXist CAGCCCAACGGGGTGGATGGAAATATGGTTTTGTGAGTTATTGCACTACCTGGAATATCT
OryXT  CCGCCCACCGGGGTGGATGGAAATGTGGTTTTGTGAGTTATTGCACTACGTGGAATATCC
SigXT  CCGCCCATCGGGGTGGATGGAAATATGGTTTTGTGAGTTATTGTACTACCTGGAATATCC
MiArv  TCGCCCATCGGGGTGGATGGATATATGGTTTTGTGAGTTATTGCACTACCTGGAATAGCC

MuXist ATGCCTCTTATTTGCGTTGCTGCTGATCGTTTGGTGCTGTGTGAGTGAACCTATGGCTTA
OryXT  AAACCTCTTTTTTCCTCCGCTGCTGATCGTTTGGTGATGTATGAATGAACCTTTGGCTTA
SigXT  ATAGCTCTTTTTTCTTCTGCTGCTGATCGTTTGGTGATGTACGAATGGACCTATGGCTTA
MiArv  ATACCTCTTTTTTCCTCCGCTGCTGATCGTTTGGTGGTGTGTGAGTGAAAATATGGCTTA

MuXist GAAAAACGACTTTGCTTAAACTGAGTGGGTGTTCAGGGCGTGGAGAGCCCGCGTCCGCCA
OryXT  GAAAAATGACTCTGCTTAAGCTGAGTGGGTGTTAAGGGCGTGGAGAGCCCGTATCCGCCA
SigXT  GAAAAATGACTGTACTTAAGCTGAGTGGGTGTTCAGGGCGTGGAGAGCCCATGTCCGCCA
MiArv  GAAAAATGACTGCACTTAAGTTGAGTGGGTGTTAAGGGCGTGGAGAGCCCGTTTCCGCCA

MuXist TTATGGCTTCTGCGTGATACGAGCCAGTTACGCCAAGAATTAGGACACCGAGGAGCACAG
OryXT  TTCTAGCTGCTGCGTGACATGAGTCAAGTGTGCTAAGGGTTAGGGAGTCGAGGTGGATGG
SigXT  TTACAGTTGCTGCATGACATGAGCCAATTATGGCATGAATTAGGGAGTCGAGGTAGACAG
MiArv  TTACAGTTGCTGCGTGACATGAGCCAGTTATGGCAAGAATTCGGGGGTCAAGGTAGACAG

MuXist CGGACTGGATAAAAGCAACCAATTGCGCTGCGCTAGCTAAAGGCTTTTTATATGTGGGAT
OryXT  CCAACTGGACAGAGGCAATCTCGTGTGCTGGGCCAGCTAAGGGCTTCATATGTGTGCGTT
SigXT  TGCACAGGACAGAGGCAATCATGTGTGCTGCACCAGCTTGGGGCTATATATGTGTGGGTT
MiArv  TGGACTGGACAGAGGCAATCATGTGTGCTGCACCAGTTAAAGGCTTTATGTGTGTGGGTT

MuXist TCGCCTTGATTTGTGGTAGCATTTGTGCTAGCCGGAAGAGAAAGCCAAGTGCTCGTATTA
OryXT  TGGACTTGATTTGTGGTAGTAATCATGGTATACGGAAAAAAAAACCAAGCTCTCGTATTC
SigXT  TGGACTTAATTTGTGGTAGTAATCATGGTAACTGGAACAGAAAACCAAGTTCTCTCGTTC
MiArv  TGGACTTGATTTGTGGTAAGACTCATGGTAACCGGAACAGAAAATCAAGCTCTCGTGTTC

MuXist GTGTGCGGTGTTGCGCGGAAGCCGCAGAGGACTAGGGGATAGGGCTCAGCGTGGGTGTGG
OryXT  GTGCGAAGTGTTGGGTGAAAGGAGCAAAGGATTTCGGGAGAGGGCTCGAGATGAGCGTTT
SigXT  GTGTGTGGTGCTGGGTGAAAGGAGCAAAGGATGTCGGGGTAGGGCTCAAAATGGACATTT
MiArv  ATGTGTGGTGTTATGTGAAAGGAGCATAAGACTTCAGGATAGGGCTTGAAATCGATGTTT

MuXist GGATTGGGCAGGGTGTGCGTGGCTTTAAGGGCTGCTCAGAAGTCTATAAAATGGCGGCTC
OryXT  GGATATCACTGGCTATGTCCAGCTCTATGGGGGGCTTGAAGGTCTAGAAAATGGCGCCTC
SigXT  TGATATTTCTGGCTATGTACAGTTCTAAGGGGTGCTTGAAGGTCTGTAAAATGGCGGCAC
MiArv  CGATATTGCTGGCTCTGCCAGATTCTAAGGGGTGCTTGAGGGTTTATCAAATGGTGTCTC

MuXist GGGGGCTCCACCCGAGGCTCGACAGCCCAATCTTTGTTCTGGTGTGTAGCATGGATATAG
OryXT  AGGGACTGTACCTGAGGCTCAACAGCCCAACCTTTCTCCTAACATGTGACACGAAGGAAG
SigXT  AGGCACAGTACCTGAGGCTCAGTTGCCCAACCTTTTTTCTAACATGTGGCATAGAGGAAG
MiArv  GGCTGCTCTACCCAAGGCTCGACAACCCCACCTTTATTCTAACATGTAGCGTGGAAGTAG

MuXist GACATTTAGGTCGTACAAAAGATGGCGGCTCAAGTTCTTGGTGCGGTATAACGCAAAGGC
OryXT  GGCATTTAGGTTATATAGAAGATGGCGGCCCAGGTTTGTGCTTCCGTGTAATGCTAGGGC
SigXT  GGCATTTAGATTATACAAAAGATGGTGGCTCGTGCTTATGGTGCGGTATAATGTTGGGGC
MiArv  GGCATTTAGGTTATACAGAAGATGGCGTCTCGAGCTCTTGCTGCAGTATAAGGTAGTGGC

MuXist TTTGTGTGTCACATGTCAGCTTCATGTCTGAGTTACGGTGGCACATGCATGTGTCTAAGA
OryXT  TTTGTTTCTCACGTGGCAGTTTGGTGGATGAGTTGCAGTGGCGCATGCGTGTGGCTAAGA
SigXT  TTTGCTTCTCACGTGGCAATTTGGTGGTTGAGTTACAGCGACAAACGCGCGTGACTAAAA
MiArv  TTTGTTTTTCACAGGCCAGTCTGGTGGCCAAATTACAGTAGCACATGCGGGTGGCCAAGA

MuXist TGGCGAAGTCATGTGACCTGCCCTCTAGTGGTTTCTTTCAGTGTTTTGGCGGGCTTTGCG
OryXT  TGGCGTTAGCACGTGATTAGCCCCGGAGGGGTTTTCTCTAGTATCTTGGCGGGCTTTGTG
SigXT  TGGCGTTATCATGTGATCAGCCCTCGAGGGGTTTTCTTTAGCATCTTGGCGGGCTTTGCG
MiArv  TGGCGATGTCACGTGATTGTCCCTTGAGGGTTTTTTTCTGATATCTTGGCGGGCTTTGCG

MuXist GGCTTTGCCCGAGGGACACTTGGTGCATTATGGTAGGTGTCTACCTTGTGCCACTCGAAG
OryXT  GACTTTGCCCAAGGTGAACTTGGTGCATTAGGATATGAGTCTACCTTGTGCCACTCGAAG
SigXT  GACTTTGCCCAAGGTGAACTTAGTGCATTAAGATACGAGTTTACCTTGTGTCACTTGAAG
MiArv  GGCTTTGTCCAAGATGTACTTAGTGCATTAAGATGTGAGTTTACCTTGTGCCACTCGAAG

MuXist CCTAAGTGGATGGTTGCCACTTGATCAGAAATGGGCACAAGTGTGAAAGTGTTGGTGTTT
OryXT  ACCAAGTGGGTGTTTGCCGCTTGCTCACAAAAGAGCACCACTTTGAAAGTGATGCTGCCT
SigXT  ACCATGTGGATGGTTGCCACTTGATCACAAAAGGGCACTACTTTGGAAATGTTGGTGCCT
MiArv  CCCAGTTGGAAATTTGCCACTTAATCAGAAATGTGTACTACTTTGGAAGTATTGGTGTCT

MuXist CTTGACTTCCAGTTAGAAATGTGCATTATTGCTTGTGGCCAGGATGGAATTAGACTGTGA
OryXT  CTTGACTTCTAGTCAAAAACGGGCACTACTACTTGTGTAGAGAATGGAAGTGGACCGTGA
SigXT  CTTGACTTCTAGTCAAAAATGGGCGGTACTACTTGTGTAGAGAACGGAAGTAGGTTGTGA
MiArv  CTTGACTTCTAGTCAAAAATGGGCACTTCTACTTGTGTAGAGGATTGAAGTAGACTGTGA

MuXist TGAGTCACTGTCCCATAAGGACGTGAGTTTCCTCTTTAGTCATCATTTTAAGTGCCTGCC
OryXT  AGAGTCACTGTCGTGCAGGGACTTGAGTTACCTCTTTAGTCATCCTTTTAAGTGTCTACC
SigXT  AGACTCACTGTCCTTCAAAGACTTGAGTTCCCTCTTTAGTCATCTTTTGAAGTGCCTATC
MiArv  AGACTCACTGTCCTACAAGGATTTGAGTTACCTCTTATGCCATCGTTTTAAGTGACTACC

MuXist CGTCGGGAGAGCGCATGCTTGCAATTCTAACCTGAAGTGTTGGATGATGATCCGATTCGA
OryXT  TGGTGCCAGTGCACGTGCTTTTAACTATCGTTGGAGCTGTTAAGCGACGGCCCGATTGGA
SigXT  CGGTGTGAGAGCACATGATTGTAATTCTAATTTGAGTGGTTGAATGATGACCCGATTTGA
MiArv  CGGTGTGAAGGCTCGTGCTTTTAATTCTAATTTGAGGCGTTGAATGACCATCCGATCTGA

MuXist GAGACCGAGGCTGCGGGTTCTTGGTCGATGTAAATCATTGAAACCTCACCTATTAAAAGA
OryXT  GAGACTGAGGCTCGAGATTCCTGGCCGATGTGGGTCATTAAAACCTCACCTATTAAAAGA
SigXT  GAGACTCAGGCATGAGGTTCCTGGTCGACGTGGGTCGTTAAAACTGAACCTATTAAAAGA
MiArv  GAGACTGAGGGTGGAGGTTCTTGGTCGATGTGGATCATTGAAGCCTCACCTATTAAAAGA

MuXist AAGAAAAGTTTCAAGGATTGACTCATCCGCTTGCGTTCATAGTCTCTTACAGTGCTCTAC
OryXT  AAGAAGAGTTTCGAACATTGGCCTATCTACTAGCGTCTATGGTCTTTGGCAGTGCTCTAT
SigXT  AAGAAGAGTTTCAAACACTGGCCTATCTACTTGCGTCGATGGTCTTTTGCAGTCCTCTAT
MiArv  AAGAAGAGCTCCGAGGAGTAATTTATCTGCTTGCGTCTATGGTCTTTTGCAATGCTCTAT

MuXist GTGGCGGTGCAAACTAAAACTCACCCCATTCCTTTGTATTGTTCAGTGGCTAGTCTACTT
OryXT  ATGGTGGTACAGGTAAACTCTCACCCCATTACTTTCTATTGCTCCGTGGCTTGTCTACTG
SigXT  ACGATGGTACAAGTTAACCCTCACCCCATTACTTTCTATTGTTCAGTGGCTTGTCTACTG
MiArv  ATGGTGGTACAAGCTAAGCCTCACCGCATTTCTTTGTATTGTTCAGTGGCTTGTCTACTC

MuXist ACACCTTAGCCAGCACTGATCTCAAGCCTACTGGGTATAAGTGGTGACTTTGGCCAGTCA
OryXT  ACTGCCTAGCCGGCACTGATCTCAAGCCTGCTGGGGCTTAGTGGTGACCCTGGCCAGTCA
SigXT  ACTGCCTAGCCCGCACTGATCTCAAGCCTGCTGGGGCTTAGGGGTGACTTTGGCCAGTCA
MiArv  ACTCCCTAGTCCACACTGGTCTTAAGCCTGCTGGGGCTTAGTGCTGACACTGGCCAGTCC

MuXist CTGGTGAAAGGTAGAATCCTACCTTCTTCCAAAATCTACCCCATGACTATTGCTGGGGTT
OryXT  CTGGCCAAAGTTGGAAGCCTACCTTCCTCCAGAGTCTGCCCCATGGCTAATGCTGGGGCT
SigXT  CTGGCCAAAGGTGGAATCCTACCTTCCTCTAGAGTCTACCCCATGTCTAATGCTAGGGTT
MiArv  CTGGCCAGAGGTGGAATCCTGCCTCCTTCCACAGTCTACCCCATGGCTAATGCTGGGGTT

MuXist GCATTTTGATTTCAATGAATATTTTGGATGCCAACGACGTCTGATAGTGTGTTTGCTAGT
OryXT  AAATTTTGATTTACATGAATCTTTTGGATGACCGCAAAGTCTGATAATTTGTTTGCTAGC
SigXT  GAATTTTGATTTACATGAATGCTTTGGATGTCAGCAAAATCTGATAGGGCGTTTGTTAGT
MiArv  GAAATTTCATTTATGTGAAGGTTTTGGATGTCAATGAAGTTTGATAGTATGTTTGCTAGT

MuXist GTTTGAATTTAAAACCGAAGTGATTGTCAAAATGTATTTGGATTTGCTACTTGTTGAATT
OryXT  GCTTGAATTTAAAGCTGGAGTGATTATAGAAATATATTCGAGTTTATTACTTGTAGAAGT
SigXT  GCTTGAATTTAAAGCTGGAGTGATTATAGAAATATATTTGAGCTTATTGCTTGTAGAAGT
MiArv  GCTTGAATCTAAAGCTGGAGTGATTATAAAAATGTATTTGAGTTTACTGCTTGTAGAATT

MuXist CATTTTAATTACCTTAGTTACTTTGGAGTCCTTAAAGTTTTCAATAATTTTTTTGGCAGA
OryXT  CATTTTAGTTGTCTTATTGACTTCAGAGTCTTTGAAGTATTCGGTAACTTTTTTGGCAGA
SigXT  CATTTTAATTACTTTATTTTCTTCGGAGTCTTTGAAGTATTTGGTAACTTTTTTGGCAGA
MiArv  CAATTGAATCACCGTATTCACTCCAGAGTCCTTAGTGTTTTTAGTAACTTTTTTGGCAGA

MuXist TGATACTCAAGGCACTTAATGTACTTTCTTTCAAACTATCCACCGAGCTACTCTTAAAGT
OryXT  TAATACTCAAGGCACTTAATTTACTTTCTTTCAAACTATCTGTTGTATTACTCTTAAAGT
SigXT  TAATACTGAAGGCACTTAATCTACTTTCTTTAAAACTATCTATTGAATTACTCTTAAAGT
MiArv  TGATACTCAAGTCACTTAATTTACGTTCTTTCAAACTATCTATTGAAGTACTGTTAAAGT

MuXist CTTATAACACAGATACTGTTAATGTAAAGTGAACATTATGACGATGTCAGGAGTATTTGA
OryXT  CTTATGACACAGATCCTGTTCATGTAAAGTTAACTATGTGATGACATTAGGAGTATTTGA
SigXT  GCTATGACACAGATAATGTTAATGTAACCTAAATTATGTGATGATATCAGGAGTATTTGA
MiArv  CTTATGACACCGATATTGTTAATGGAAAGTTAATCTTGTGATGATATCAGGAGTATTTGA

MuXist GGTTCTATACCATTCAGGCTTTGCTTTTGTTGCTATTGTTGATGCTATAGACTTACTTGA
OryXT  AGATCTCCCCAGTGCAGGCTTTGCTTTTATTGCCATCATCGATGCTATAGACTGACTCAA
SigXT  AGATCTCCACCATCCAGGCTTTGCTTTTGTTGCCATCATTGATGCTAAGGACTGACTGGA
MiArv  AAACCTACTCTATCCAGGCTTTGCTTTTGTTGCCATTCTTGATACTACAGACTGACTTGA

MuXist ATGCTCTGTGTCCTCTATCAGACTTACTGTTACATTTCAACTTTCTGTGTTCTTGCCTTT
OryXT  GTGGTCTGTGTCCCCTATCAGGCCTACTATTACACTTCAGCTTTACATGTTCCTGCTTTT
SigXT  ATGCTCTGTATTGTCTATCAGGCCTACTATTACATTTCGACTTTGAATCTTCCTGCCTTT
MiArv  GTGGTCTGTGCCCTCTGTCGGACTTAGTATTACATATCAACTTTCTATGTCCTTGCCTTT

MuXist ATGGCTCTAGATTCTCCTCAGACGCAAATACCCAAGCCCACTTCTACTTAGAGAAATTCG
OryXT  GTAGTTCCAGTTTCTCCTAAGACGCATATACCCCAGCCCTCTTCTCCCTAGAGACATTCC
SigXT  ATAGCTCCAGTTTCTCCTTAGACGCAAACACCCCAATCCTGTTCTCCTTAGAGACATTCC
MiArv  GTAGCTCCAGTTTCTCCTTAGACATAAACACCCCAGGCCCTTCCTCCCTAGAGACATTCC

MuXist AATCTTCATTGATTCAGTGCTAAAATGCAGTGCCATCACTCAGCCTATAAGCCCTCCATA
OryXT  AATCTTCATTGATTGAGTGGTAAAACGTGGTGCTATTACTCATCCTGGCAACTCTCCATG
SigXT  AATCTTCATTGATTGAATGCTAAAATGTGGAGCCATTACTCATTCTGGCAACCCTCTATG
MiArv  AATCTTCACTGATTGAGGGCTAAAATGCCTTGCCATTACTTGTCCTGACTACCCTCCATG

MuXist CTGACTTCTGAGTCATGAATTTCACTTAATGCTAGAATCGTACTTGTCCATGAAGTAAAG
OryXT  CTGGCTGCTAAGTCACGATTTTCGCTTAATACCATAGTCCTACTAGTCCATGCAGTAACG
SigXT  CTGACTGCCAAGTCACGATTTTCACTTAATGCCACAGCCCTACTTGTCCATGCAGTAAAG
MiArv  CTGACTGCCGAGTCATGATTTTCACTTAATGCCACAGTCCTACTTGTCCATGTAGTAAAG

MuXist AACTCTTGTCCTTCATGTTAATCAAGATACACCAATCAAACAAGAGTTTTATATCAGAGA
OryXT  AACTCCTGTTCCTCATGTTAATCATGAAATACCAACTTCACAAGAGTTCCATTTCAGAGA
SigXT  AACTCTTGTCCCTCGTGTTAATCACGAAACACCAATTGAACAAGAGTTTCAGTTCAGAGA
MiArv  AACTCTTGTCCCTCATGTTAATCAAGAAACACCAATTGAACAAGAGTTTCATTTCAGAGA

MuXist CTTGCCATGAGGGTATCATCTCTCAAGTCTCCTTTCTTTAAGGAAAGAAAACCATTCTGT
OryXT  ATTGCCATCAAGGCACCATCTCCTAAGTCTCCTTTCTTTAAGGAAGGAAAACTGTTCTGC
SigXT  ATTGCCATCAAGGCACCATCTCCTAAATCTCCTTTCTTTAAGGAAGGAAAATCATTCTGT
MiArv  ATTACCATCAAGGCATGATCTCCTAAGTCTCCTTTCTTTAAGAAAGGAAAACCACTCTGT

MuXist CATTGCTGTAGTAGTCACAGTCCCAAGTTTCTAAGCAGTGTTCAGTCGTCTTTTCTTACC
OryXT  CATTACTGCTGTAGTCACAGTCCCAATTTTCTGAGCAGTGCTCAGTAGTCTTTTCTCATC
SigXT  CATTGCTGCAGTACTCACAGTCCCCATTTTCTGAGCAGTGCTCAGCAGTTATTTCTCATT
MiArv  CATTGCTGCAGTAGCCACAGTCCCAATTTTCTGAGCAGTGCTCAGTAGTCTTTTCTCATC

MuXist TTGAGTACTTAATTCTATATTTTGTCCATTGGTTAGACTTTAGCTAGTCCAGCCCTGTGT
OryXT  TTGAGCACTTAATTCTATAATTTATCCATTGGTTAGACCCCAGCTAGTCCAGTCCCATTT
SigXT  TTGAGCACTTAATTCTATAATTTATCCATTGGTTAGACCCCAGCTGGTCCAGTCCCATTT
MiArv  TTGAGTACTTAATTCTATAATTTATTCATTGGTTAGACTCTATCTAGTCCAGCCCCATTT

MuXist GCATTAGCAAAGGGGCAAACACAGGTCTGTTACAGACAGTTAAAGTGCTCAGTCCCAATT
OryXT  GCATTAGCAGAGGGACAAACACAAGTCTGTTACAGACAGTTAAGGTGCTCGGTCCCAATC
SigXT  ACATTAGCAGAGGGGCAAACATAAGTCTGTTACAGACAATTAATGTGCTCGGCCCCAATT
MiArv  GCATTAGCAGAGGGGCAAATACAAGTCTGTTACAGACAGTTATGGTGCTCGCTTTCAGTT

MuXist TTCAAGGCATTGGCCATTAAGGGGGCTATATACTGTCATGGGTGCTATCGCCCCAGTCAC
OryXT  CTGAGGGCCTTGGCTATTAAGGGGGCTATATTCTGGCGTGGGTGCTATCACGCCAGTTAC
SigXT  CTGAAGGCCTTGGCTATTAAGGGGGCTATATTCTGGCGTGGGTGCTATCACCCCAGTTAC
MiArv  CTCAAGGCCTTGGCTATTAAGGGGGCTATAACCTGGCATTGGTGCTATCACCCCAGTTAC

MuXist ATCTTTCTAACTGATGGATACATTATTTGCTCATGATATTGTATACTAGTCTCACATGCT
OryXT  ATCTTTTAAACTGATGGAAAACTTATCTGTTCATGATATTGTGTACTAGTCCAACAGTTC
SigXT  ATATGTTAAATTGATGGAAAACTTATTTGTCCATGATATTGTGAACTAGTCCCACATCTC
MiArv  AATTTTTAAGTTGATGGATAAATTATTTGTCCATGATACTGTATACTAGTCCCACAGCTT

MuXist TTCTATTTCAGCCAAAAACTGCACTGGAACATTTATGTGGATAATCCTGACTAGGAATTG
OryXT  CCCTATTTTGGCTGAAAACTGAACTGGGACATTTATGTGAATGATCCTGATTAAGAACTG
SigXT  CCTTATTTCAGCTGAAAACTGCACTGGGACATTTATGTGAATAATCTTGATTAAGAACTG
MiArv  CCCTATTTCAGCCGAAAATTGCATGGGAACATTGATATGGACGATCCTAATTAGAAACTG

MuXist AGTCTTTTCTCAAGGTCCTAATACTACCCTGTTTTGTAAAGAGGGTGCTGATTACTTAAT
OryXT  AACTTTTTCTCAAGGTCCTTGTACAACCTTGTTTCGTTAAGAGGGTGCCTATTACCTAAA
SigXT  AACCTTTACTCAAGGTCCTTGTACAAACTTGTTTCATTAAGAGGGTGCTTATTATTTAAA
MiArv  AACCATTTCTCAAGGTCCTTGTACAGCCTTGTTTCGTTAAGAGGGTGCTGATTACCTAAA

MuXist GCCTCTTACACAATTGTGCAAAATTGCAGTTGTTCAAGTTAATGGTGACACAAGGGTGCC
OryXT  GCCTCTTATACAGCTGTGCCAAACTGCAGTTGCTCAAGCTAATGGTGACAAGAGGGTGCT
SigXT  GCCTCTTACACAACTGTGAAAAACTGCAGTTGCTTAAGCTAATGGTAACAAGAGGGTGCC
MiArv  GCCTCTTATACAATTGTGCAAAACTGCAGTTGCTCAAGCTAATGGTGACAAGAGGGTGCC

MuXist ACCAATGAGACCACTTGTTCTGGCAGTCTTGTGTACGCTAGTAAAGCACTGTCATAGAGC
OryXT  ACCGATAAGGCCCCTTGTACTTGCAGTCTTGAGCACGTTAGTAAAGCACTGCCATGGAGC
SigXT  ACCGATAAGGCCCCTTGTTCTGGCAGTCTTGCATACATTAGTAAAGCACTACCATGGAGC
MiArv  ACCGATAAGGCCCTTTGTTCTGGCAGTCTTGTGCACGCTGGTAAAGCACTGCCACGGAGC

MuXist TACAGCCCCACCGTGTGGTGTTTGAGAGAACAGCTCTATGTAGCCTGGGCGGGACTTACA
OryXT  TACAGCTCCACCTTGTGGTGTTTGAGAATAAGACTCTATGTAACCTGGGCTGGACTTACG
SigXT  AATAGCTCCACCTTGTGGTGTTTGAGAATAAGACTCTATGTAACCTGGGCTGGACTTAAA
MiArv  TACAGCACCACCTTGTGGTGTTTAAGAGTAAGTCTCTACGGAGCCTGGGCTGAACTTACG

MuXist GGCATTGCCACTATTTGTGCCTGTTGTGTGCACAGCTGCATTTGTCCCTCTTCCTAAGCA
OryXT  TTCATCTTCACTACTTCTGCCTGTTATGTGCACGGCTGTGTTTGTACCTCTTCCTGAGCA
SigXT  GGCATCTTCACCACTTCTGCCTGTTATGCGCACAACTGCATTTGTACCTCTTCCTGAGCA
MiArv  GGCATTGTCACCGCTTTTGCCTGTTATGTGCACAGCTGCATTTGTCCTTATTCCTGAGCA

MuXist TTGGATAAAGAAACCAAAAAGTCATTTTGTTGGTAATCAAGAAGATTTGATCTGTCCTGT
OryXT  TTGGATAAAGAAACTAAAAAGTCATTTATTTAGTAATGAACTAGATTCAATCTGTTCTCT
SigXT  TCGAATAAAGAAACTAAAAATTTCTTTATTTAGTAATGAACTAGAGTCAATCTGTTCTGT
MiArv  TTGGATAAAGAAACCAAACAGTCGTTTATTTAGCAATGAACTAGATTCAAACTGTTTTGT

MuXist TTTTAACTTCCAGGCTGGCCTGGAACTTAGCATACCCAGGCTAGCCTTGAGCTCAGGATC
OryXT  TTTTAATTTCCAAGCTGGCCCAAAATTTACTATGCTAAGGCCGGTCTTGAGCTCAGGATC
SigXT  TTTTAATTTCTAGGCTGGCCTAAAATCTATCTTGCCCAGGCTGGCCTTGAGCTCAGGATC
MiArv  TTAGAATTTCCAGGCTGATCAGGAACTTACTATACCCAGGCTGGCCTTGAGCTCAGGATC

MuXist TAGCCTGCGTTTAACAAGTGTTGGCATATCTGGTTCCTACCACTTGCCTGCAGTCTTTCA
OryXT  AAGCCTTTACTTCACAAGTGCTGGCATAACTGGTGTCTATCACCTGCCTGCAGTCTCTCA
SigXT  AAGCCTTTACTTCACAAGTGTTGGCATAACTGGTTTCTACCACCTGCCTGCAGTCTCTCA
MiArv  AAGCCTTTATTTCACAAGTACTGGCATAACTGGCATCCACTGCCTGCCTGCAGTCTCGCA

MuXist TATTGTGATGTGCATATGTCATTTCACTGTAGTAATCTGCGAAGACTTATTTTATTGCAG
OryXT  GATTGAAATGTGCATATTTCATTTTGCTGTAGTAGTACGAAAAGACCTATTTTATTGCAG
SigXT  GATTGAAATGTGCATATTTCATTTTGCTGTAGTAGTACGAAAAGACCTATTTTATTGCAG
MiArv  GACTGTGATGTGCATACTTCATTTAGCTATAGTAGTATGCAATAACCTGTTTTATTGCAG

MuXist CAGTATTTAAGATCCTTAACATAGTAAATGTGCACAGTGTTAATCTATTGTACATATCAT
OryXT  CAGTACTTAAGATCCTTAACATAGTAAACGTGCACAGTCTTAATGTCTCATACATATTAC
SigXT  CAGCACTGAAGATTCTTAACATAGTGAACGTGCACAGCATTAATGTCTCATACATATTAT
MiArv  CAATACTTATGATCCTTAATACAGTAAACGTGCACAGTGTTAATGCCTCATAGATATTAT

MuXist GTCCACAGTTGTGCCTTTAGACTCCTGTACTTAGCAAAGCAAAGAGGCTCACTAATATCT
OryXT  GTCCACAGTTGTGCCTTTAGACTCCTGTATGGATCAAAGCAAAGAGGCTCGCTAACATTC
SigXT  GTCCACAGGTGTGCCTTTAGACTCCTGTATGGATCAAAGCAAAGAGGCTCGCTAAGTTTC
MiArv  GTCCACAGTTGTGCCTTTAGACTCCTGTACATATCAAAGCAAAGAGGCTCACTAACATTC

MuXist TCTTTCATGAGACTATAGAAACGATTCCAATACGGTCGGTCCTTCACTTTATGGAATTAT
OryXT  TCTTTCTTGAGGCTATAGAAATGATCCTAATATTAACGGTCCTTCGCTTAAAGAAACTAT
SigXT  TCTTTCTTGAGTCTATAGAAATGATTCTAATATTGACGGTCCTTCACATAATGGAACTAT
MiArv  TCTTTCTTGAAACTATAGAAATGATTCCAATATTGTTGGTCCGTCATTTAATGGAACTAT

MuXist GTGCTGTGCACTTGAAACCCCTTCCTCAAACTATTTATGTACATACTGGCAATTTTAGTA
OryXT  GTGCTGTTCATTTAAAGCACCTTTCTCAACCTACTAATGTACATAATGCCAATTTCAGAA
SigXT  GTGCTGTTCATTTAAAGCCCCTTTCTTAACCTGCTAATGTATATAATGCGAGTTTCAGAA
MiArv  GCGCTGTTGCTGTAAAGCCTTTTTCTCAGCCTGCTAATGCACATAATGATAATTTCAGAA

MuXist GGATCAATTTTACTCTTACTTTGAAGTACAGAAGTGGTGTTGACCTATAAGGTCCCATTT
OryXT  GGATCAATTTTACTCTTACTTTGAAGTACAGCAGCGGTGTTGACCCATAAGGTCCCATTT
SigXT  GGATCATTTTTACCCTCACTTTGAAGTACAGCAGTGGTGTTGACCCATAAGGTCCAGTTT
MiArv  GGATCAGTTTTAGCCTCATTTTGCGGTACAGCAGTGGTGGTGACCTATAAGGTCCCATGT

MuXist TGTGGCTTGCTAATAATGACTGATTGTAGTAGCCTTTTTCTGTTCACTACAGAAGCCTGA
OryXT  TGTGGCTTGCTAATAATGTCTGATTGTACTTGTCCTTTTCTGTTTGATACAGAAATCTGA
SigXT  TGTGGCTTGCAGATAGTGTCTGATTGTATTTCTCCTTTTCTGTTTGATACAGAAATCTGA
MiArv  TGTGGCTTGCTAATAATGTCTGATTGCATTTGCTCTTTTCTGTTCGCTACAGAAGTCTGA

MuXist ACAGCGTAAAACTGATGGCCATAAACATGTACCTTGCATATTACTGCACACATCTCATTC
OryXT  ACAGCATAAAACTAATGGCCACAACTAAGTACCTTGAGTATAACCGTACATGACTCATTC
SigXT  ACAGCATAAAACTAATGGACACAACTATATACCTTGAGTATAACTGTACATGACTAATTC
MiArv  ACAGTGTAAAACTAATGGCCACAACCATGTACCTTGAGTACAACTGCGCATGACTCCTTC

MuXist CATTTGGATACGATCCTACTCTCAAACCCTTTTGCAGTACAGCAAGGGTCACTAATCTTT
OryXT  CATTTGAATAAGATCCTATTCTCAGACCTTTTTGCAGTACAGCAAGGGTCATGAATCTCT
SigXT  CATTCGAATAAGATCCTACTCTCAGACCCTTTTGCAGTACAGCAAGGGTCATTAATCTCT
MiArv  CATTTGAATAAGATCCTACTCTCAGACCCTTTTGCAGTACAGCAAGGGTCACTAATCTCT

MuXist TGGCTTCTTCATCTTCCTGGACACTGGATAAGGCTGTCCTCCTTTCCACTCTATTACTTT
OryXT  TGGCTTTTCTGTCTTCCTGGACACTGGGTAAGGATATCCTCCTTTACACTCCATCACTTT
SigXT  TGGCTTTTCCATCTTCCTGGACACTGGATAAGAATATCCTCCTTTCCACTCCATTACTTT
MiArv  TGGCTTCTCCGTCTTTCTAGACACTGAGTAAGGATCTCCTCTTTTCCACTCCATTACTTT

MuXist AAGGTTTTAATTGATAACGTCCCTTGAACATTAATGTATATAACAGGGACATGATCCATT
OryXT  AATGTTTTAATTAACCACGTCCCTTGAACATTAGTGTACATAATGGGGACGTGATTCACT
SigXT  AAGGTTTTAATTAACCACGTCCCTTGAACATTAATGTACATAATAGGGACATGATTCATT
MiArv  AAGGTTTTAATTAACCACGCCCCTTGAACATTAATGTACACAAAAGGGACATGACTCATT

MuXist CATTTTAATAAAAATACTTGGCCAGTTAATGTGTAAAATTACACTTTTCGGACCATTGTA
OryXT  CATTTCTATAAAAATATTTGGATAGTTAATGTGCAGAAGTGCAGTTTTAAGTCCAGTGTA
SigXT  CACTTGAATAGAAATGTTTGGACAGTTAATGTGCAAAATTGCAGTTTGGGGATCATTGTA
MiArv  CATTTTAATAAGAATATTTGGCCAGTTAATGTGCAAAATTGCACTTTGAGGACCATTGTG

MuXist TCTCTTGCACTCCTGCAAGGGATACCTCTCCCAAGGTCCCTGCTAGTGGACCATTAATAT
OryXT  TCTCTTGCACTACTGCAAGGAATACTATTCCCAAGGTCCTTGCTAATAGACCATTAATAT
SigXT  TCTCTTGCACTACTGCAAGAGATACTATTCTCACGGTCCCTGCTAGTGGACCTTTAATAT
MiArv  TCTCTTGCACTATTGCAAGGGATACTGTTTCCAAGGTCCCTGCTAGTGGACCATTAAAAT

MuXist ACAGAATCTTCCTTTGCCAGTAAACAAAGCCATTCCTTCGCCTTTCATTTGCACTATATC
OryXT  ACAAAATTTTCCTTTATCAGTAGACAAAGTCATTCCCTTGCCTTTCATTTGCAGTATGGC
SigXT  ACAGAACTTTCCTTTGTCAGTAGACAAAGTCATTCCCTTGCCTTTCATTTGCAATATGGC
MiArv  ACAGAATTTTCCTTTGTCAATAGACAAAGTCATTCTTTCACCTTTCATTTGCAGTACGGC

MuXist AGGATATGCTGATCAACAAGGCCGCATTCTTTTGGACTGTTATCATATAATGTATGCGTA
OryXT  AGGGTATGCTGATCAACAAGGCTGCCTTCTTTTGGACTGTTATTATATTATGTATGAATA
SigXT  AGGGAATGCTGATCAACAAGGCTGCCTTCTTTTGGACTGTTATTATGTTATGTATGAATA
MiArv  AGGGTATGCTGATCAACAAGGCTGCCTTCTTTTGGACTGTTATTATATTATGTATGTATA

MuXist TGCACTGCCACCTGCTCTGTGCACTTGAAAGGATCCCACTCACAGCAGGAAGTGAAAAGC
OryXT  TGCATTTCCTCCTGCTCTGTGCACTGGAAAGGATTCCATTCACAGCAGGAAGTGGAAAGT
SigXT  TGCATTTCCTCCTGCTCTGTGCACTAGAAAGTATCCCATTCATACCAGGAAGTGGAAAGT
MiArv  TGCGTTTCCTCCTGCTCTGTGCACTAGAAAGGATCCCACCCGCAGGAGGAAGTGGAAAGT

MuXist TCACATGTTCAATGTCTAAGCACTTCTCTAAGAACTACTGTACCCTCTTCTCCGCTTTAA
OryXT  TCACATGTACAATGTCTAAGCACTTGTATCAGAAACCCTGTACTCTCTTCTCTGCTTTAA
SigXT  TCACATGCACAGTATCTAAGCACTTGTATCAGAAACCCTCTTCCCTTGTCTCTGCTTTAA
MiArv  TCACATGCACAGTGGCTAAGCACTTGTATCAGAAACCCTATACCCTCTTCTCTGCTCTAA

MuXist AGCAGAAAGAGGGTTGTACGAAGTGCTCTTCATTTGGACTTAAGTGCATTAATGCAGTTT
OryXT  AGCAGAAAGAGGCTTTTACACTGTGCTCTTCATTTGGACTTGAGTGCATTAATGCAGTTT
SigXT  GGCAGGAAGAGGCTTTTACGATGTGCTCTTCTTTTGGACTCCAGTGCATTAACACAGTTT
MiArv  AGCAGAAAGAGGTTTTCCCACTGTGCCTTTCATTTGGACTTCAGTGCATTAACGCAATTT

MuXist GGAGTTGGATTTTACATCCTTGTACTCTTTGACACCAGAGGCATATTAATTATTTCTAGC
OryXT  GGAGTGGGATTTTACATCCTTAAACTCCTGGACATCAGAGGCATGTTAACTAGTTTTAGC
SigXT  GGAGTAGGATTTTACATCCCTGTACTCTTTGACATCAGAGGCATGTTAACTATTTTTAGC
MiArv  GGAGTAGGATTTTACATCCTTGTACTCCTTGACATCAGAGGCATATTAACTATTTTTAGC

MuXist ACTTCTCTTGTCAATATTAATCTGTACCCTTACACATGACCTGTGCGGCAGCAAAGGTTC
OryXT  ACTTCTCTTGTGAATATTAATATGTATACTTACACATGACCTATGTAGCAGAAAGGGTTC
SigXT  GCTTCTCTTGTGGATATTAGTATGTATGCTTACACATGACCTATGTAGCAGAAAGGGTTC
MiArv  ACTTCTCTTATGTATATTAATATGTACGCTTACACCTGACCTGTGTAGCGAAAAAGGTTC

MuXist TGAAATGCCTACCTTTTGACTGGGGCTGCTGAGTGGTAGTAACTATTAGTAACCTCAGCA
OryXT  CTAAGTGTTTACTTTTGGACTGGGGCTGCTGAGGAATGATAACTACTTATAACCTCAGCA
SigXT  CTAAATTTCTACCTTTTGACTGGGGTTGCTGAGGAGTGATAACTATTTATAACCTCAGCA
MiArv  CTAAGTTTCTGCCTTTTGACTGGGGCTGCTGAGGAGTGATAACTGCTTATAACCTCAGCA

MuXist TTTGGATATTACTATGCAAAAATGTCAGGACCTGTGTGCTCTCTTTGCATACCACTAGTC
OryXT  TCTGGAAATTACTGTGCAACAATACCAGGACCACTGTACTCTCTTTGCATACCACCAGCC
SigXT  TCTGGATATTACTGTGCAATAATGCCAGGACCACTGTATTCTCTTTGTATACCACCAGCC
MiArv  TCTGGATATTGCTGTGCAACCATGTCAGGACCTCCGTACTCTCTTTACATACCACTAGCC

MuXist CCAGAATTATTGTTAGCGTATTATAACTATGAATGTCTGGAATATTTGCCCCTTTACATT
OryXT  TCTGAAKTGTTGTGTGCATATTGTAATTATGAATGACTAGAATACTTACCCCATTGCATT
SigXT  CCTGAATTGTTCTGTGCATATTGTAATTATGAATGACTAGAATACGTACCTCTTTGCACT
MiArv  CCTGAGTTATTGTGTGTGTATTGCAATTACGAATGCCTAGAATACTTACCCCTTTGCATT

MuXist GGTTGCTGAGCCCCCGAAACTACCCGGTACTGTCAATGAGCACAGGGGCTCTGACGAATG
OryXT  GGCTGCTGACTCATCTAGAACAACTGGGACTGTTAATGAGCACAGTGACTATGATCAACG
SigXT  GGCTGCTGACTCATCTAAAACAACTGGGACTGTTAATGAGCACAGTGACTATGATCAATG
MiArv  GGCTGCTGATCCATCTAAAACATCTGGGACTGTTAATGAGCACAGTGGTTATGACCAACG

MuXist ACCTATTTTGGGACTCTTAATAGGCACAATGGCAGTTCTGGGTTTATTTTCTACTCCAAC
OryXT  GCTTATTTTGGGACTATTAATAGGCATAATGGCAGCTATTGGTTTATTTTCTACTCTGAC
SigXT  GCTTATTTTGGGACTATTAATACGCACAATGACAGCTCTTGGTTTATTTTCTACTCTGAC
MiArv  GCTTATTTGGGGACTATTAACAGGCACAATGGCAGCTCTTGGTTTATTTTCTACTCTGAC

MuXist TTTCCCAATGATATTACAGCATATGTACACCCAACAATGACCCGGATTTCACCCTTTTTG
OryXT  TTTCCCATTGGCATTAAAGAATATGTACACCCAACAATGGCCCATGTTTCATCCCTTTCA
SigXT  TTTCCCATTGGCATTAAAGCATATGTACACACAACAATGACCCATGTTTCATCCCTTTCA
MiArv  TTTCCCCCTGGCATTAAAGCATATGTACACCCAACAGTGGCCCATCTTTCATCCCTTTTG

MuXist CATTGCTTTAATATATACAATCCTAAATAGTCACAATCTCACACTTTATAGTGTTCCTTT
OryXT  CATTGTCCCAGTATATCAAGCCTTAAATGGCTGCAATCTCATACTGCACAGTCTTCCCTC
SigXT  CATTGCCCCAGTATATCAAACCTTAAATGGCCAGAATCACATACCTTACAGTCTTACCTC
MiArv  CATTGCTCCAGTACACAAAACGCCAAATAGCCACGATCTCATACTTTGCAGTCTTCCCTC

MuXist TGCCCGGCCACTAGTTTGTCCATTGACCACTTTTCTGAATCACTAATTCTCACAAACCCA
OryXT  TGCCCAGCCCCTAGCTTGTCCAGGCACCACTCTTATGGACTAGTAATTCTCACAATCCAG
SigXT  TGTCCAGCCCCTAGTTTGTCCATGGACGACTCCTACGGACTAGTAATTCTCACAATCCAA
MiArv  TGCCCAGCCACTAGTTTGTCCATGGAAGACTCTTATGGACTACTAATTCTTACAATCCAA

MuXist TATTAAGGAGTTTGTGCCCTTTCTCAATTCCATCATGCCATCCCTTTTGCCTCTTTGTTA
OryXT  TGTTGAAGATTTTGCACCCTCTCCCAGTTCCATCACACTGTCCCTTCCACCCCTTTGCTA
SigXT  TGTTGAAAATTTTGTACCCTTTCTCAGTTCCATCACACTGTCCCTTCTGCCCCTTTGTTA
MiArv  TGTTGAAGACTTGGCACCCTTTTCCAGTTCCATCACCCTGTCCCGTCTGCCTCTTTGCTG

MuXist AGCCCTTCTCTTGACTTAAAGTCAACACCAGTTTACTCACTTCATATGGCTACAGTGTCA
OryXT  AGCCCTTCTCTTGACATAAAATCAACATCAGTTTACCCACTTCATATGGCTGCAATGTCT
SigXT  GGCACTTCTCTCGACTTAAAGTCAACATCAGTTTACCCACTTCATGTGGCTGCAATGTCT
MiArv  GGCCCTTCTCTTGACTTAAAGTCAACATCAGCTTACCTGCTGCACATGGCTGCAGTGTCA

MuXist GTTGCCTTCTGCTCCCACTGAACAGAGACACCTCGAATTCTTACATTATTTGGGTAATTT
OryXT  GTTACACTCTACTCCCATCGAACAGAAACGTCTCTACCGCTTATTCTGTTTGTGTGCCCT
SigXT  GTTACACTCTCCTCCTATGGAACAGAAGCACCACCACTGCTTATTCTGTCTGTGTGACTT
MiArv  GTTGCCCTCTGCTCCTGTTGAATGGAAACACCTCCACCGCCTACACTGTCTGTGTGTCTT

MuXist AATTACCCCAAACACCCTTGTGTCATTAATAAATTTTGGTGTATTTATACACTGAATAGC
OryXT  AATTAACACAGCAACCCATGTGTCCTCCCTATGCTTCGATGGATTTGCGCATTAAATATC
SigXT  AATTGACACAGCAACCCATCTGTCCTCCCTATACTTTAATGTATTTACACACTAATTATC
MiArv  AATGAACACAGCAGCCCATGTGTCCTCCCTGAACTTTGATGCATTTGTACATAAAATTTC

MuXist AAGCAGGCCAAAACTAGGTGGATGAGCCTTCAATCTTTACTTCTAAATTATTCCAATTCC
OryXT  AAGCAGGCCAAAACTAGGTGGATGAATCTTCGTTCTTAATTTCTTAATTACTCCAATTCC
SigXT  AAGCGGGCCAAAACTAGGTGGATGAACCTTCACGCTTTATCTCTTAATTACTCCACTTGC
MiArv  AAGCGGGCCAAAGCTAGGTGGATGAAGCAACGCTCTTCATTTTTTAATTACTCCAATTCC

MuXist AACTGCTGGCACATTCTAGGGCCAGGAACCATTCTTGCCTACCTTTATTAATCTTTATTG
OryXT  AATTGCTGGCACATTCTAGGGCCAGGAATGATTCCTGCCCACCCGTATTAATTCTTATTG
SigXT  AATTGTTGGGCCATTCTAGGGCCAGGAATCATTCCTGCCTGCCTTTATTAATCCTTACCA
MiArv  AATTGCTGGCATATTCTAGGGCCAGGAATCATTCCTGCCCACCTTTATTAATCTTTATTG

MuXist TGCAAAATATTGCAGGCAAGTAGCTCAGGGAGTTGGATTGGGGCTTTCCTTTACAGTATG
OryXT  TGAAAAATATTCCAGGCAAGTTGCTCAGGGAGCTGGATTGGGGCTTTGCTTTATAATATC
SigXT  TGTAAAATATTCCAGGCAAGTTGCTCAGGGAGCTGGATTGGGGCTTCCTTTTATAGTAGC
MiArv  TGTAAAATATTTCAGGCAACTTGCTCAGGGAGCTGGATTGGGGCTTTCCTTTACAGTATC

MuXist AACTGAAAATTGTCTTCCTGAGAAGGAAGCTTCATTCTTCCTCCAGGAGCCAACTGTCTG
OryXT  AACTGAAAACTGTCTCCCAGAGAAGGAAGATTCGTTCTTCCTCCAAAAGCTGACTGCCTG
SigXT  AACTGAAAACTGCCTCCCAGAGAAGGAAGATTCATTCTTCCTCCAGAAGCCGACTGCCTG
MiArv  AACTGAAAACTGTCTCCCAAAGAAGGAGGATGCACCCTTCCTCCAGGAGCTGACCGCCTG

MuXist CTTAAGAAACTTAGCCCGATTTTGTATATTGCTATGTACAGGACCAACTGCCAGAAAAGT
OryXT  CTTAAGAAGCTCAGCTTGCTTCTGCAGATTGCTATGTACAGTGCCAACTGCCAGAAAGGT
SigXT  CCTAAGAAGCTTAGCTTACTTTTGTATATTGCTATGTACAGTGCCAACTGCCAGAAAAGT
MiArv  CTTAACAAACTCAACTTGTTTCTGTATATTGCTACGTACAGTGCCAACTGCCAGAAAAGT

MuXist TAATAATTTATTCCTTAAGAAAGGCATTTGGATTGCAAGGTGGATTGACTGTGAGATCAT
OryXT  TGATAGTTTATTCCTTCAGAAAGGCATTCGGATCGTAAGATGGAATGATTGTGTGATCAC
SigXT  TGACGGATTATTCCTTAAGAAAGGCGTTCGGATCGCAAGATAGATTGTTAGTGTGATCAT
MiArv  TAATAGTTTTGCCTTTAAGAAAGGCCTCTGGCTTGCCAGGTGGATTGATTATGTGATCAT

MuXist TAGCTTTTGTGAAGTAAAATAGCCATTTGTGTCATGTCTGAAGACTAAGCAGTGTCTCAG
OryXT  TAGCTTTTCTGAAGTAAAATATTCGTTTATATTATATCTGATGACCAAATGGTGTCTCAT
SigXT  TAGCTTTTCTGAAGTAAAATATTTATTTATATTATATCTGATGGCCAAGCAGTGTCTCAT
MiArv  TAGCTTTTCTGAAGTAAAATATTTGCTTCTACTATATCTGATGACCAAGCAGTGTCTCAT

MuXist TGTACTGAGGGTGATGAGTCTGTGGAAAGATCAGTGCAACTATTGCAGAATGTTTAAGAC
OryXT  TTTACTGAGGGTGGTGAGTCTGTGGCACTATAACTGTTACTATTCCAGAATGCTTAAGAC
SigXT  TTTACTGAGGGTGGTGATGGTGAGTCTGGATCACTGTTGCTATTTCAGAATGCTTAAGAC
MiArv  TTTACTGAGGGTGGCGAGTCTGTGGAGAAACCACTGTAACTATTCTAGCCTGCTTAAGGC

MuXist AAGTATCTTTGCTTGGTCTTTACTACAAGTTTAACAAAAAAGTCAATCTTTGTGGCCTTT
OryXT  TGGTATGTTTGTTTGGTCACTAATACCAGTTTAAGAACAAAGTCAATCTTTGTGACTTTC
SigXT  TACTATGTTGATTTGGTCTGCACTACCAGTTTAAAAACAAAGTCAATCTTTGTGACTTTT
MiArv  CAGGATGTATGTTTGGTCTGTACTACCAGTTTAAATACAAAGTCAATCTTTGTGGCCTTT

MuXist AGTATGATTAACTTTTTGGAAGATGACCTAAGCCTCTAATCATTATATTTTGTCTGACAT
OryXT  AGTATTATTGTCTTTTAGGAAAATGACCAAACTTTGTAATCTTGAAATTTGGTCAGACAT
SigXT  AATATCATTATATTTTAGGAAAATGACCATATTTTCTAATCTTTAAATTTGGCCAGACAT
MiArv  AGTATCCTTATCTTTAAGGAAAATGACCAAACATTTTAATATTTAAATTTGGCCTGACAT

MuXist TGGTCACCAGTCCTTGCTGGTGACTGGATGGATTAAATTAGAACATGTCAAGTCGCTTTG
OryXT  TGTACACCAGCCCCTACTGATGGCTGAAAGAGTTAAATAAGAACATGTCAAGTTACCTTG
SigXT  TATACATCAGCCTCTACTGGTGGCTGAAAGGGTTAAATGAGAACATACCAAGTTACCTTG
MiArv  TGAACGCCAGCCCCTACTGATGGCTGAAAGGGTTAAGTGAGGACATGTCAAGTTGCTTTG

MuXist AATAGGCCATCACATAATTAATTCATTCTATCCACCATTAAACTCTGGCAATAATTTGAA
OryXT  GATAAGCTATCACATGATTAATTCATTATACTTGCCATTAAATTCTGGCAATAACTTGAA
SigXT  GATAAGCCATCACATGATTAATTTATTATACTCACCATTAAATTCTGGCAATAATTTGAA
MiArv  AGTAGGCCACCATGTGATTAATTCATTCTATCTGCCATTAAATTTGGGCAATGATTTGAA

MuXist GTAGCTTGAAAATTCCTAAAGTGGGAATTAGATGATATGTCTGCCAGGATCTAATCATTC
OryXT  GTGGCTTGAAAAACCCTAAAGTGGGAATTAAATAATACATATGCCAAGATCTAATCATTC
SigXT  GTAGCTTGGAAAACCCTGAAGTGGGGATTACATAATACATATGCCAAGATTTAATCATTC
MiArv  GTAGCTTGAAAAACCCTAAAATGGGAATTAAATAATATATATATCCAGATCTAATCATTC

MuXist TTAAACGTACACTTCAAAGAGATTTTCCTAGTAAGAAAAGAGCTTTCTTAGTGCGCCGAG
OryXT  TTGAGAGTACACTTCAAAGAGATCTGCCTAGGAAGAAAATATTTGTAGTGTTCGGCCGAG
SigXT  TTGAGAGTACACTTCAAAGAGATCTGCCTAGTAAGAAAATACTTGTCTTGCTGCGCCGAG
MiArv  TTGAGAGTACACTTCAAAGAGATCCGCCTATTAAGAAAATATCTGTCTTATTGCGCCGAG

MuXist TACTTAGGTCTTTTGTGTGTATGAGTGTATGTATGTGTGTGTGTCATTCATTCACATGGT
OryXT  TATTTAAGCTTTTTGTGTGTGTGTGTGTGTGTGTGTGTGTGTGTCGTACATTCACACGGT
SigXT  TATTTAAGCTTTTTGTGTGTGTGTGTGTGTGTGTGTGTGTGTGTCATGCATTCACATGGT
MiArv  TATTTAAGCTTTCTGTGAGTGTGTGTGTGTGTGTGTGTGTGTGTCGTGCATTTGCATGGT

MuXist GCTCAGACAACAATGGGAGCTGGTTCTATCTTGTGGGTCCTGGAGATCAAAGTGAGATCA
OryXT  GACCAGAGAGAAATGAGAACTGGTTCTACCTTGTGGGTCCTGGAGATCAAACTCAGATCA
SigXT  GACCAGAGAACAATGGGAACTGGTTCTATCTTGTTGGTCCTGGAGATCAAGCTCAAATCA
MiArv  GACCAGAGAGCAATGGGAACTGGTTCTACCTTGTGGGTCCTGGAGATAAAACTCAGATCG

MuXist TCAGGCTTGGCAGCCATATGACATTGCTGATGAAAACAGTTCTCCAGCATTACTGAGAAA
OryXT  TCAGGCTTGCCAGCCAAGTGACATTGCTGATGAAAACAGTTCTTCACTATTACTGAAAAA
SigXT  TCAGGTTTGGCAGCCATGTGACATTGCTGATAAAAACAGTTCTTCAAAATTACTGAAAAA
MiArv  TCAGGTTTGGCAGCCATGTGACATTGCTGATGAAACCAGTTCTTCAAAGTTTCTGAAAAA

MuXist TATTTTTCTGAGGAGGATGTCAAGTCACCCAGTGCAGGATCCTGCTTGAACTACTGCTCC
OryXT  TATTTTTCTGAGAAGGATGTCAATTCACTCAATTCAGAATCCAGGTTGAACTTTGGCTGT
SigXT  TATTTTTCTAAGAAGGTTGTCAAGTCACCCAGTTCAGGATCCAGGTTGAACTTTGGTTCC
MiArv  TATTTTTCTGAGAAGGATGTCAAGTCGCCCAGTTCAGGATACAGGTTGAGCTTCAGCCCT

MuXist TCCGTTACATCAGACTCTGGACTACGGATGAATTTGGAGTCTGTTTTGTGCTCCCTCAGA
OryXT  TCAGCTACAGAAGACCCGAGAATACGGATGAATTTGCAGTTGGTTTTGTGTCCTGACTGA
SigXT  TCAGCTACAGAAGATGCGGGGATATGGATGAATTTGGAGTTGGTTTTGTGCCCCGACTGA
MiArv  TCAGCTACAGAAGACTCTGGAATATGTATGAATTTGGAGTTGGTTTTGTGCCTCAATTGA

MuXist GATTGCCTGGATTTAGAGGAGCTGGAGAGAGCCCAAAGGGACAATCCCTATGTGAGTCAA
OryXT  GACGGCCTGATTTTTAGAGAGCTAGACAGCATCCAAAGGGGCAACCCCAGCACAAGTCAA
SigXT  GACAGCCTGATTTTTAGAGAGCTAGACAGCATCCAAAGGGACAACCCCAGCATGAGTCAA
MiArv  GATGGCCTGGTTTTAGAAGATCTAGACAGCATCCAAAGGGATAATTCCGGCAGACGTCAA

MuXist GGACTGCCAGCAGCCTATACAGCTACAATCTCAGCAGAACTTCTCTTCAAGTCCTCGCTA
OryXT  GGACTGCCAGCCACTCATACAGCTTCAAGTTCAGCAGATCTTTCCTTCAAGCTCTAGCTA
SigXT  GGACTGCCCGAAGCTCATACAGCTTCAAATTCGGCAGATCTTTCCTTAAAGCTCTAGCTA
MiArv  GGACTGCCAGCAGCTGATACAGCTTCAAATCCAGCAGCGCTCTCCTTCACGCTCTAGCTA

MuXist CTCTGAACAGGCCACATGGAAAAAAGATCTCCCCCCAGAATTGTGGGCTTGCTGCTTTGC
OryXT  ATTTGAGCAGGCCTCGTGGGAAAAAGACCTTCCCCCTTATGCAAGGGCTTGCTGCTTTGC
SigXT  ATCTAAGGAGGCCACATGGGAAAAAGACCTTCCCCCAGAAGCATGGGCTTGTTGCTTTGC
MiArv  ATCTGAGCAGGCCACATGAAAAAAGGATCTTTCCCCAGAAGTATGGACTTGTTGCCTTGC

MuXist AGTGCTGGCGACCTATTCCCTTTGACGATCCCTAGGTGGAGATGGGGCATGAGGATCCTC
OryXT  AGTGCTGGTGACCTATTCCCTTTGACGATCCCTAGGTGGAGATGGGGCATGAGGATCCTC
SigXT  AGTGATGGTGACCTATTCCCTTTGACGATCCCTAGGTGGAGATGGGGCATGAGGATCTTC
MiArv  GGTGCTGGCGACCTATTCCCTTTGACGACCCCTAGGTGGAGATGGGGCATGAGGGTCCTC

MuXist CAGGGGAATAGCTCACCACCACTGGGCAACAGGCCTAGCCCAGATTTAGTGAGACGCTTT
OryXT  CAGGGGAATAGCTCACCACCACTGGGCAACAGCCCTAGCAGAGATGTAACGAGACACTTT
SigXT  CAGGGGAATAGCTCACCACCACTGGGCAACAGCCCTAGCCGAGATGTAGTGAGACACTTT
MiArv  CAGGGGAATAGCTCACCAGCACTGGGCAACAGTCCTAGCCGAGATTTGGGGAGACACTTC

MuXist CCTGAACCCAGCAAGGAAGACAGGCTCAAAGAATGCCAACATCAAAGTAGGAGAAGCTGT
OryXT  GCTGAGCCCAGCAAGCAAGATAGAGTCAAAGAGCGCCAACATCAAAACAGGAGAGGCTGT
SigXT  GCTGACCCCTGCAAGCAAGATAGAGTCAAAGAGCGCCAACATCAAAATAGTATCGCTTGT
MiArv  GCTGAACCCAGCAAGGAAGATAGAGTCAAAGAGCCCCAACATCAAGATAGGAGAAGCTGC

MuXist AGTGGCACTTCTCTCTCCAGAAGCTGGAAAGCTTTGCCAGCTGTTTACATACTTCAAGAT
OryXT  AGTGGCACCTCTCTCTCCTGAAGCTGGAGAACTTTACCAGCTGTTTGCGCACTTCAAGAT
SigXT  AGTGGTACTTCTCTCCCCGGAAGCTGGAGAACTTTACCGGCCATTTGCATGCTTCAAGAT
MiArv  CCTGGCACTTCTCCCACCGGAAGCTGGAGAACTTAACCAGCTGTTTCCGCACTGCAAGAT

MuXist GCACTGCTATGCCATATAAACACCAAATATTACCTTACAAAAACTGGGTCTTCAGCGTGA
OryXT  TCACTGTGATGGCATTAGAATACCAAATATCACCATACCAATGCTGGGTCTCCAGCAGGA
SigXT  TCATTGTGATGGGATAAAAATACCAAATATCACCTTACCAAAGCTGGGTCTCCAGCAGGA
MiArv  TCACTGTGCTTCCATTCAAAGACCAAATGTCACCTTACCAAAGCTGGGCCTTCATCAGGA

MuXist TCAAGCAATGTGAACACACAAAAGGAAGGCAGCTTTATGACCCGAGGATCAACATGACTG
OryXT  TCAGGAAATGTGAACACATGAAAGAAAGTCAGCTTTGTGGCCCAAGGACCGACGTGGCCT
SigXT  TCAGGAAATGTGAATACATGAAAGGAAGCCAAATTTGTGACCCAAGGGCCAGCATGGCCT
MiArv  TCGCGAAATGGGAACACATGAAAGGAAGCCAGCTTTATAACCCAAGGACCAACATGCCTG

MuXist CAGCTCTTAAAAATAGAATGTGTATTGTGGGTGTGTCTATTTCTTGTTTTATGTATCTAT
OryXT  CATCTTAGAACAGAAGAATGTGTATTGTGTGTGTGTCTATTTATTGTTTTATGCATCTAT
SigXT  CGTCTTAAAACAGAAGAATGTGTATTGTGTGTGTGTCTATTTACTGTTTGACGCATTCAT
MiArv  CATCTTAAAGCAGAAGAATGTGTACTGTGTGGGTGTCTATTTATTGTTTTATACATCTAT

MuXist TTTTTCCTTGGTCTGTGTGTCTAATTCTTTGATCTATTTTTCCTTGCTTTGTCTTTCTTG
OryXT  TTTTTCCTTGCTTTGCACGTCTAATTCTTTGATCTATTTTTCCTTGCCTTGTCTTCCTTG
SigXT  TTTTTCCTTCCTTTGCATGTCTAATTCTTTGATCTATTTTTCCTTGCGTTGTCTTCCTTG
MiArv  TTCTTCCTTCCTTTGTGTGTCTCATTCTTCGGTGTATTCTTTCTTCCCTTGTCTTCCTAG

MuXist CAGAGCTTTGAGCTTTGTTTCACTTTCTCTGGTGCCTGTGTGGTCTGCTTTCTAGCTATT
OryXT  TAGAACTTTGAGCTTAGTCTTGTTTTCTCTGGTGCCTGTGTGGTCTGTCTTTTCTGTTTT
SigXT  TAGAGCTCTGAGCTTTGTCTTGTTTTCTCTGGTGCCTGTGTGATCTGTCTTTTATGTGTT
MiArv  CAGAGCTTTGTGCTTTGTCTTATTTTCTCTCTCCTCTCTGTGATTTGCCTTTTAGATGTT

MuXist GCTATTTCTCTTAGCTTTTCTTTCACTCCTGCCTTTCGTGACTCCCTTTGGGTCACATGT
OryXT  GCTATTTCTCTTAGCTCTTCTTTTGCTCCTGTCTGTCACGGCTCCTTTAGGGTCACATGT
SigXT  GCTATTTCTCTTAGCTCTTCTCTCCCCCCTGCCTGTCATGGCTCCCTTAGAGTCACATGT
MiArv  GCTGTTTTTCTTAACCCTTCTTTTACTCCTGCCTTTTACGACTCTCCTTGGGTCACACGT

MuXist TGCATGCATCCCTCTCTTTTTCTTGTTCTCTTTGTCGTCCATTTTTTCTTTCTGCTGCTT
OryXT  TGTACACATTTCTCTCCATTCCTTGTTCCATCTGTCGTCCTTATTTTCTTTCTGTTGTTT
SigXT  TGTATTTGTCCGTCTCTGTTCCTTGTTCTATTTGTCGTCCACTTTTTCTTCCTGCTGTTT
MiArv  TGCATGCAATCCTCTCCTTTCCTTGTTCTGCTTGTCGTCCTTTTTTCCTTTCTGCTGTTT

MuXist CTATCCTTAGTGAATTCTGTTTACATTGTGCGTGTGTGCATGTGTGTTATGTGTGTATGT
OryXT  CTAGCCGTTCTGGATTCTCTTCACATTGTGTGTGTGTGTGTGTGTGTTGTGTGTGTATGT
SigXT  CTAGGCTTACTGGATTCTCTTTACATTGTGTGTGTGTGTGTGTGTGTTGTGTGTCTATGT
MiArv  CTATCCTTAGCAGAGTCTCTTTACATTGTGTGTGTGTGTGTGTGTGTTGTGTGTGTGTGT

MuXist GTGAGAGGAGCTTCATAGCTCCAGAATGTCACCCGTGGAGCCGTTCCTCACACCCTGAGA
OryXT  GTGATAGGGGCTTCCTAGCAGCCGAATGTCACCAGTGGAACTGTTCCTCATGCCCTTCGA
SigXT  GTGAGAGGGTCTTCCTAGGAGCAGCATGCTGCCAGTGGAGCTGTTCCTCATGCCCTTCGA
MiArv  GTGAGAGGGTCTTGCTAGCTGCGGAATATCACCAGTGGAGCTGTTCTTCACGCCCTGCGG

MuXist CAAAATACATCATTCGGTCAGGATTCAAGTGGCTCTGAAGTAGAAGACAGATTTAAGGAC
OryXT  CAAAACACCGCACTCGGTCAGGACTGATGTCGATTTAAAGTGGAAGACAGACTTAAGGAC
SigXT  CAAAACACAGCACTCGCCCAGGACTGGCACTGACCTAAAGTGGAAGACAGACTGAAGGAC
MiArv  GAAAATTCAGCGCTTGGTGAGGACTGAAGTAGACCTGAAGTGGAAGACAGACTTAAGGAC

MuXist CAAAATACACAGATGGCCCGTCTGAGCTGGCTGGAACGAGCTGACAACCCAAAAGAGGAA
OryXT  CAACATACACAGGAGGCCTGTCTGAGCTGGCTGGAAGGAGGTGACAACCCTTGAGAGGGG
SigXT  CATGGTACACAGATGGCCTGTCTGAGCTGCCTAGAAGGAGGTGACAATCCTTGAGAAGGG
MiArv  CAAGATACACAGAAGTCCTGTCTGAGCTGGCTGGAAAGAGCTGACAACCCATAAGAGGGG

MuXist CTGTTTCTACAGGACACCTGACTTCCAAGAGCGGGGAACTACGTCTGAGCTAAGTCCAAG
OryXT  CTGTTTCTACAGGATCCATGAAGTCTAAGAACTGAGAACTGCATCTGAGCTAAGTCCAAG
SigXT  CTGTTTCTCCAGGACCCATGAAGTCTGAGAACTGACACCTGCATCTGAGCTAAGTCCAAG
MiArv  CTGTTTCTACAGGACCCATGAAGTCGACGAACTGAGACCTGCATCTGAGCTAAGTCTAAA

MuXist CATAAGACCTAAGGACCCAATCCTATATGGACCCTATGGCCCAGAACTCTGGAAGGATAT
OryXT  CCTAACACCTAAGGACTAGAGCATATTTGAACCCTATGGCCTAAAACTCTGGAGAAATAG
SigXT  CCTAACACCTAAGGACTCAAGGCTATTTGAACCCTATGGCCTAAAACTCTGGAGGGCTAA
MiArv  CCTAAGATCTAAGGACTCAAGCATATATGGACGCTGTGGCCTAAAACTCTGGGGGGGTAA

MuXist ATCCCCAAGACCAAGGGAAATTCGAAGATGAGACCCCCCCAACCCCAGCATCCTCACTTG
OryXT  AACCCCAAGACCAGGGGAAATCTGAAGATGAGGACCCCCCATCTCCGGCACGCTCACTTG
SigXT  AACCCCAAAACCAGGAGAAATTTAAAGATGAGGCCCCCCCAGCTTCAGCACTCTTGCTTG
MiArv  AACCCCAAGACTAAGGGAAATCTGAAGATGAGACCCTCCCAATTTCAGTACTCTTACTTG

MuXist ATGTATTTTTCATTGTTGCCATTG
OryXT  ATGTATTTGTCAATGTAGCTTTTT
SigXT  ATGTACGTTTCAATGTTGTCATTT
MiArv  ATGTACTTTTCAAAAATGCCATTT
	;
End;

begin paup;
set autoclose nowarnreset notifybeep=no nomonitor;
execute slider.nex;
end;

[note-all files were executed as separate files in common directory]

[constraint tree]
[#NEXUS 

Begin trees;
	Translate
		1 MuXist,
		2 OryXT,
		3 SigXT,
		4 MiArv
		;
tree PAUP_1 = [&R] (1,((2,3),4));
End;
]

[
[slider.nex]
begin paup;
set autoclose nowarnreset notifybeep=no nomonitor;

execute ALL.cmd;
execute 500bp.cmd;
execute 400bp.cmd;
execute 300bp.cmd;
execute 200bp.cmd;
execute 100bp.cmd;
execute 50bp.cmd;
end;
]

[
[500bp.cmd]
begin paup;
set autoclose nowarnreset notifybeep=no nomonitor;
set crit=like;
lset nst=2 trat=1.98622 pinv=0.188241 base=emp;


exclude all; include 1 - 500 ; execute 500bp.nex;
exclude all; include 501 - 1000 ; execute 500bp.nex;
exclude all; include 1001 - 1500 ; execute 500bp.nex;
exclude all; include 1501 - 2000 ; execute 500bp.nex;
exclude all; include 2001 - 2500 ; execute 500bp.nex;
exclude all; include 2501 - 3000 ; execute 500bp.nex;
exclude all; include 3001 - 3500 ; execute 500bp.nex;
exclude all; include 3501 - 4000 ; execute 500bp.nex;
exclude all; include 4001 - 4500 ; execute 500bp.nex;
exclude all; include 4501 - 5000 ; execute 500bp.nex;
exclude all; include 5001 - 5500 ; execute 500bp.nex;
exclude all; include 5501 - 6000 ; execute 500bp.nex;
exclude all; include 6001 - 6500 ; execute 500bp.nex;
exclude all; include 6501 - 7000 ; execute 500bp.nex;

end;
]

[
[500bp.nex]
begin paup;
set autoclose nowarnreset notifybeep=no nomonitor;
set crit=like;
lset nst=2 trat=1.98622 pinv=0.188241 base=emp;

log file=LRT.500bp.uncClockNo.log append; 
lset clock=no;
hs enforce=no;

log file=LRT.500bp.uncClockYes.log append; 
lset clock=yes;
hs enforce=no;

log file=LRT.500bp.conClockNo.log append; 
lset clock=no;
loadconstr file=Constraint.tre;
hs enforce=yes;

log file=LRT.500bp.conClockYes.log append; 
lset clock=yes;
loadconstr file=Constraint.tre;
hs enforce=yes;
end;
]

[
[400bp.cmd]
begin paup;
set autoclose nowarnreset notifybeep=no nomonitor;
set crit=like;
lset nst=2 trat=1.98622 pinv=0.188241 base=emp;

exclude all; include 1 - 400 ; execute 400bp.nex;
exclude all; include 401 - 800 ; execute 400bp.nex;
exclude all; include 801 - 1200 ; execute 400bp.nex;
exclude all; include 1201 - 1600 ; execute 400bp.nex;
exclude all; include 1601 - 2000 ; execute 400bp.nex;
exclude all; include 2001 - 2400 ; execute 400bp.nex;
exclude all; include 2401 - 2800 ; execute 400bp.nex;
exclude all; include 2801 - 3200 ; execute 400bp.nex;
exclude all; include 3201 - 3600 ; execute 400bp.nex;
exclude all; include 3601 - 4000 ; execute 400bp.nex;
exclude all; include 4001 - 4400 ; execute 400bp.nex;
exclude all; include 4401 - 4800 ; execute 400bp.nex;
exclude all; include 4801 - 5200 ; execute 400bp.nex;
exclude all; include 5201 - 5600 ; execute 400bp.nex;
exclude all; include 5601 - 6000 ; execute 400bp.nex;
exclude all; include 6001 - 6400 ; execute 400bp.nex;
exclude all; include 6401 - 6800 ; execute 400bp.nex;
exclude all; include 6801 - 7200 ; execute 400bp.nex;

end;
]

[
[400bp.nex]
begin paup;
set autoclose nowarnreset notifybeep=no nomonitor;
set crit=like;
lset nst=2 trat=1.98622 pinv=0.188241 base=emp;

log file=LRT.400bp.uncClockNo.log append; 
lset clock=no;
hs enforce=no;

log file=LRT.400bp.uncClockYes.log append; 
lset clock=yes;
hs enforce=no;

log file=LRT.400bp.conClockNo.log append; 
lset clock=no;
loadconstr file=Constraint.tre;
hs enforce=yes;

log file=LRT.400bp.conClockYes.log append; 
lset clock=yes;
loadconstr file=Constraint.tre;
hs enforce=yes;
end;
]

[
[300bp.cmd]
begin paup;
set autoclose nowarnreset notifybeep=no nomonitor;
set crit=like;
lset nst=2 trat=1.98622 pinv=0.188241 base=emp;

exclude all; include 1 - 300 ; execute 300bp.nex;
exclude all; include 301 - 600 ; execute 300bp.nex;
exclude all; include 601 - 900 ; execute 300bp.nex;
exclude all; include 901 - 1200 ; execute 300bp.nex;
exclude all; include 1201 - 1500 ; execute 300bp.nex;
exclude all; include 1501 - 1800 ; execute 300bp.nex;
exclude all; include 1801 - 2100 ; execute 300bp.nex;
exclude all; include 2101 - 2400 ; execute 300bp.nex;
exclude all; include 2401 - 2700 ; execute 300bp.nex;
exclude all; include 2701 - 3000 ; execute 300bp.nex;
exclude all; include 3001 - 3300 ; execute 300bp.nex;
exclude all; include 3301 - 3600 ; execute 300bp.nex;
exclude all; include 3601 - 3900 ; execute 300bp.nex;
exclude all; include 3901 - 4200 ; execute 300bp.nex;
exclude all; include 4201 - 4500 ; execute 300bp.nex;
exclude all; include 4501 - 4800 ; execute 300bp.nex;
exclude all; include 4801 - 5100 ; execute 300bp.nex;
exclude all; include 5101 - 5400 ; execute 300bp.nex;
exclude all; include 5401 - 5700 ; execute 300bp.nex;
exclude all; include 5701 - 6000 ; execute 300bp.nex;
exclude all; include 6001 - 6300 ; execute 300bp.nex;
exclude all; include 6301 - 6600 ; execute 300bp.nex;
exclude all; include 6601 - 6900 ; execute 300bp.nex;
exclude all; include 6901 - 7200 ; execute 300bp.nex;

end;
]

[
[300bp.nex]
begin paup;
set autoclose nowarnreset notifybeep=no nomonitor;
set crit=like;
lset nst=2 trat=1.98622 pinv=0.188241 base=emp;

log file=LRT.300bp.uncClockNo.log append; 
lset clock=no;
hs enforce=no;

log file=LRT.300bp.uncClockYes.log append; 
lset clock=yes;
hs enforce=no;

log file=LRT.300bp.conClockNo.log append; 
lset clock=no;
loadconstr file=Constraint.tre;
hs enforce=yes;

log file=LRT.300bp.conClockYes.log append; 
lset clock=yes;
loadconstr file=Constraint.tre;
hs enforce=yes;
end;
]

[
[200bp.cmd]
begin paup;
set autoclose nowarnreset notifybeep=no nomonitor;
set crit=like;
lset nst=2 trat=1.98622 pinv=0.188241 base=emp;

exclude all; include 1 - 200 ; execute 200bp.nex;
exclude all; include 201 - 400 ; execute 200bp.nex;
exclude all; include 401 - 600 ; execute 200bp.nex;
exclude all; include 601 - 800 ; execute 200bp.nex;
exclude all; include 801 - 1000 ; execute 200bp.nex;
exclude all; include 1001 - 1200 ; execute 200bp.nex;
exclude all; include 1201 - 1400 ; execute 200bp.nex;
exclude all; include 1401 - 1600 ; execute 200bp.nex;
exclude all; include 1601 - 1800 ; execute 200bp.nex;
exclude all; include 1801 - 2000 ; execute 200bp.nex;
exclude all; include 2001 - 2200 ; execute 200bp.nex;
exclude all; include 2201 - 2400 ; execute 200bp.nex;
exclude all; include 2401 - 2600 ; execute 200bp.nex;
exclude all; include 2601 - 2800 ; execute 200bp.nex;
exclude all; include 2801 - 3000 ; execute 200bp.nex;
exclude all; include 3001 - 3200 ; execute 200bp.nex;
exclude all; include 3201 - 3400 ; execute 200bp.nex;
exclude all; include 3401 - 3600 ; execute 200bp.nex;
exclude all; include 3601 - 3800 ; execute 200bp.nex;
exclude all; include 3801 - 4000 ; execute 200bp.nex;
exclude all; include 4001 - 4200 ; execute 200bp.nex;
exclude all; include 4201 - 4400 ; execute 200bp.nex;
exclude all; include 4401 - 4600 ; execute 200bp.nex;
exclude all; include 4601 - 4800 ; execute 200bp.nex;
exclude all; include 4801 - 5000 ; execute 200bp.nex;
exclude all; include 5001 - 5200 ; execute 200bp.nex;
exclude all; include 5201 - 5400 ; execute 200bp.nex;
exclude all; include 5401 - 5600 ; execute 200bp.nex;
exclude all; include 5601 - 5800 ; execute 200bp.nex;
exclude all; include 5801 - 6000 ; execute 200bp.nex;
exclude all; include 6001 - 6200 ; execute 200bp.nex;
exclude all; include 6201 - 6400 ; execute 200bp.nex;
exclude all; include 6401 - 6600 ; execute 200bp.nex;
exclude all; include 6601 - 6800 ; execute 200bp.nex;
exclude all; include 6801 - 7000 ; execute 200bp.nex;
exclude all; include 7001 - 7200 ; execute 200bp.nex;

end;
]

[
[200bp.nex]
begin paup;
set autoclose nowarnreset notifybeep=no nomonitor;
set crit=like;
lset nst=2 trat=1.98622 pinv=0.188241 base=emp;

log file=LRT.200bp.uncClockNo.log append; 
lset clock=no;
hs enforce=no;

log file=LRT.200bp.uncClockYes.log append; 
lset clock=yes;
hs enforce=no;

log file=LRT.200bp.conClockNo.log append; 
lset clock=no;
loadconstr file=Constraint.tre;
hs enforce=yes;

log file=LRT.200bp.conClockYes.log append; 
lset clock=yes;
loadconstr file=Constraint.tre;
hs enforce=yes;
end;
]

[
[100bp.cmd]
begin paup;
set autoclose nowarnreset notifybeep=no nomonitor;
set crit=like;
lset nst=2 trat=1.98622 pinv=0.188241 base=emp;

exclude all; include 1 - 100 ; execute 100bp.nex;
exclude all; include 101 - 200 ; execute 100bp.nex;
exclude all; include 201 - 300 ; execute 100bp.nex;
exclude all; include 301 - 400 ; execute 100bp.nex;
exclude all; include 401 - 500 ; execute 100bp.nex;
exclude all; include 501 - 600 ; execute 100bp.nex;
exclude all; include 601 - 700 ; execute 100bp.nex;
exclude all; include 701 - 800 ; execute 100bp.nex;
exclude all; include 801 - 900 ; execute 100bp.nex;
exclude all; include 901 - 1000 ; execute 100bp.nex;
exclude all; include 1001 - 1100 ; execute 100bp.nex;
exclude all; include 1101 - 1200 ; execute 100bp.nex;
exclude all; include 1201 - 1300 ; execute 100bp.nex;
exclude all; include 1301 - 1400 ; execute 100bp.nex;
exclude all; include 1401 - 1500 ; execute 100bp.nex;
exclude all; include 1501 - 1600 ; execute 100bp.nex;
exclude all; include 1601 - 1700 ; execute 100bp.nex;
exclude all; include 1701 - 1800 ; execute 100bp.nex;
exclude all; include 1801 - 1900 ; execute 100bp.nex;
exclude all; include 1901 - 2000 ; execute 100bp.nex;
exclude all; include 2001 - 2100 ; execute 100bp.nex;
exclude all; include 2101 - 2200 ; execute 100bp.nex;
exclude all; include 2201 - 2300 ; execute 100bp.nex;
exclude all; include 2301 - 2400 ; execute 100bp.nex;
exclude all; include 2401 - 2500 ; execute 100bp.nex;
exclude all; include 2501 - 2600 ; execute 100bp.nex;
exclude all; include 2601 - 2700 ; execute 100bp.nex;
exclude all; include 2701 - 2800 ; execute 100bp.nex;
exclude all; include 2801 - 2900 ; execute 100bp.nex;
exclude all; include 2901 - 3000 ; execute 100bp.nex;
exclude all; include 3001 - 3100 ; execute 100bp.nex;
exclude all; include 3101 - 3200 ; execute 100bp.nex;
exclude all; include 3201 - 3300 ; execute 100bp.nex;
exclude all; include 3301 - 3400 ; execute 100bp.nex;
exclude all; include 3401 - 3500 ; execute 100bp.nex;
exclude all; include 3501 - 3600 ; execute 100bp.nex;
exclude all; include 3601 - 3700 ; execute 100bp.nex;
exclude all; include 3701 - 3800 ; execute 100bp.nex;
exclude all; include 3801 - 3900 ; execute 100bp.nex;
exclude all; include 3901 - 4000 ; execute 100bp.nex;
exclude all; include 4001 - 4100 ; execute 100bp.nex;
exclude all; include 4101 - 4200 ; execute 100bp.nex;
exclude all; include 4201 - 4300 ; execute 100bp.nex;
exclude all; include 4301 - 4400 ; execute 100bp.nex;
exclude all; include 4401 - 4500 ; execute 100bp.nex;
exclude all; include 4501 - 4600 ; execute 100bp.nex;
exclude all; include 4601 - 4700 ; execute 100bp.nex;
exclude all; include 4701 - 4800 ; execute 100bp.nex;
exclude all; include 4801 - 4900 ; execute 100bp.nex;
exclude all; include 4901 - 5000 ; execute 100bp.nex;
exclude all; include 5001 - 5100 ; execute 100bp.nex;
exclude all; include 5101 - 5200 ; execute 100bp.nex;
exclude all; include 5201 - 5300 ; execute 100bp.nex;
exclude all; include 5301 - 5400 ; execute 100bp.nex;
exclude all; include 5401 - 5500 ; execute 100bp.nex;
exclude all; include 5501 - 5600 ; execute 100bp.nex;
exclude all; include 5601 - 5700 ; execute 100bp.nex;
exclude all; include 5701 - 5800 ; execute 100bp.nex;
exclude all; include 5801 - 5900 ; execute 100bp.nex;
exclude all; include 5901 - 6000 ; execute 100bp.nex;
exclude all; include 6001 - 6100 ; execute 100bp.nex;
exclude all; include 6101 - 6200 ; execute 100bp.nex;
exclude all; include 6201 - 6300 ; execute 100bp.nex;
exclude all; include 6301 - 6400 ; execute 100bp.nex;
exclude all; include 6401 - 6500 ; execute 100bp.nex;
exclude all; include 6501 - 6600 ; execute 100bp.nex;
exclude all; include 6601 - 6700 ; execute 100bp.nex;
exclude all; include 6701 - 6800 ; execute 100bp.nex;
exclude all; include 6801 - 6900 ; execute 100bp.nex;
exclude all; include 6901 - 7000 ; execute 100bp.nex;
exclude all; include 7001 - 7100 ; execute 100bp.nex;
exclude all; include 7101 - 7200 ; execute 100bp.nex;

end;
]

[
[100bp.nex]
begin paup;
set autoclose nowarnreset notifybeep=no nomonitor;
set crit=like;
lset nst=2 trat=1.98622 pinv=0.188241 base=emp;

log file=LRT.100bp.uncClockNo.log append; 
lset clock=no;
hs enforce=no;

log file=LRT.100bp.uncClockYes.log append; 
lset clock=yes;
hs enforce=no;

log file=LRT.100bp.conClockNo.log append; 
lset clock=no;
loadconstr file=Constraint.tre;
hs enforce=yes;

log file=LRT.100bp.conClockYes.log append; 
lset clock=yes;
loadconstr file=Constraint.tre;
hs enforce=yes;
end;
]

[
[50bp.cmd]
begin paup;
set autoclose nowarnreset notifybeep=no nomonitor;
set crit=like;
lset nst=2 trat=1.98622 pinv=0.188241 base=emp;

exclude all; include 1 - 50 ; execute 50bp.nex;
exclude all; include 51 - 100 ; execute 50bp.nex;
exclude all; include 101 - 150 ; execute 50bp.nex;
exclude all; include 151 - 200 ; execute 50bp.nex;
exclude all; include 201 - 250 ; execute 50bp.nex;
exclude all; include 251 - 300 ; execute 50bp.nex;
exclude all; include 301 - 350 ; execute 50bp.nex;
exclude all; include 351 - 400 ; execute 50bp.nex;
exclude all; include 401 - 450 ; execute 50bp.nex;
exclude all; include 451 - 500 ; execute 50bp.nex;
exclude all; include 501 - 550 ; execute 50bp.nex;
exclude all; include 551 - 600 ; execute 50bp.nex;
exclude all; include 601 - 650 ; execute 50bp.nex;
exclude all; include 651 - 700 ; execute 50bp.nex;
exclude all; include 701 - 750 ; execute 50bp.nex;
exclude all; include 751 - 800 ; execute 50bp.nex;
exclude all; include 801 - 850 ; execute 50bp.nex;
exclude all; include 851 - 900 ; execute 50bp.nex;
exclude all; include 901 - 950 ; execute 50bp.nex;
exclude all; include 951 - 1000 ; execute 50bp.nex;
exclude all; include 1001 - 1050 ; execute 50bp.nex;
exclude all; include 1051 - 1100 ; execute 50bp.nex;
exclude all; include 1101 - 1150 ; execute 50bp.nex;
exclude all; include 1151 - 1200 ; execute 50bp.nex;
exclude all; include 1201 - 1250 ; execute 50bp.nex;
exclude all; include 1251 - 1300 ; execute 50bp.nex;
exclude all; include 1301 - 1350 ; execute 50bp.nex;
exclude all; include 1351 - 1400 ; execute 50bp.nex;
exclude all; include 1401 - 1450 ; execute 50bp.nex;
exclude all; include 1451 - 1500 ; execute 50bp.nex;
exclude all; include 1501 - 1550 ; execute 50bp.nex;
exclude all; include 1551 - 1600 ; execute 50bp.nex;
exclude all; include 1601 - 1650 ; execute 50bp.nex;
exclude all; include 1651 - 1700 ; execute 50bp.nex;
exclude all; include 1701 - 1750 ; execute 50bp.nex;
exclude all; include 1751 - 1800 ; execute 50bp.nex;
exclude all; include 1801 - 1850 ; execute 50bp.nex;
exclude all; include 1851 - 1900 ; execute 50bp.nex;
exclude all; include 1901 - 1950 ; execute 50bp.nex;
exclude all; include 1951 - 2000 ; execute 50bp.nex;
exclude all; include 2001 - 2050 ; execute 50bp.nex;
exclude all; include 2051 - 2100 ; execute 50bp.nex;
exclude all; include 2101 - 2150 ; execute 50bp.nex;
exclude all; include 2151 - 2200 ; execute 50bp.nex;
exclude all; include 2201 - 2250 ; execute 50bp.nex;
exclude all; include 2251 - 2300 ; execute 50bp.nex;
exclude all; include 2301 - 2350 ; execute 50bp.nex;
exclude all; include 2351 - 2400 ; execute 50bp.nex;
exclude all; include 2401 - 2450 ; execute 50bp.nex;
exclude all; include 2451 - 2500 ; execute 50bp.nex;
exclude all; include 2501 - 2550 ; execute 50bp.nex;
exclude all; include 2551 - 2600 ; execute 50bp.nex;
exclude all; include 2601 - 2650 ; execute 50bp.nex;
exclude all; include 2651 - 2700 ; execute 50bp.nex;
exclude all; include 2701 - 2750 ; execute 50bp.nex;
exclude all; include 2751 - 2800 ; execute 50bp.nex;
exclude all; include 2801 - 2850 ; execute 50bp.nex;
exclude all; include 2851 - 2900 ; execute 50bp.nex;
exclude all; include 2901 - 2950 ; execute 50bp.nex;
exclude all; include 2951 - 3000 ; execute 50bp.nex;
exclude all; include 3001 - 3050 ; execute 50bp.nex;
exclude all; include 3051 - 3100 ; execute 50bp.nex;
exclude all; include 3101 - 3150 ; execute 50bp.nex;
exclude all; include 3151 - 3200 ; execute 50bp.nex;
exclude all; include 3201 - 3250 ; execute 50bp.nex;
exclude all; include 3251 - 3300 ; execute 50bp.nex;
exclude all; include 3301 - 3350 ; execute 50bp.nex;
exclude all; include 3351 - 3400 ; execute 50bp.nex;
exclude all; include 3401 - 3450 ; execute 50bp.nex;
exclude all; include 3451 - 3500 ; execute 50bp.nex;
exclude all; include 3501 - 3550 ; execute 50bp.nex;
exclude all; include 3551 - 3600 ; execute 50bp.nex;
exclude all; include 3601 - 3650 ; execute 50bp.nex;
exclude all; include 3651 - 3700 ; execute 50bp.nex;
exclude all; include 3701 - 3750 ; execute 50bp.nex;
exclude all; include 3751 - 3800 ; execute 50bp.nex;
exclude all; include 3801 - 3850 ; execute 50bp.nex;
exclude all; include 3851 - 3900 ; execute 50bp.nex;
exclude all; include 3901 - 3950 ; execute 50bp.nex;
exclude all; include 3951 - 4000 ; execute 50bp.nex;
exclude all; include 4001 - 4050 ; execute 50bp.nex;
exclude all; include 4051 - 4100 ; execute 50bp.nex;
exclude all; include 4101 - 4150 ; execute 50bp.nex;
exclude all; include 4151 - 4200 ; execute 50bp.nex;
exclude all; include 4201 - 4250 ; execute 50bp.nex;
exclude all; include 4251 - 4300 ; execute 50bp.nex;
exclude all; include 4301 - 4350 ; execute 50bp.nex;
exclude all; include 4351 - 4400 ; execute 50bp.nex;
exclude all; include 4401 - 4450 ; execute 50bp.nex;
exclude all; include 4451 - 4500 ; execute 50bp.nex;
exclude all; include 4501 - 4550 ; execute 50bp.nex;
exclude all; include 4551 - 4600 ; execute 50bp.nex;
exclude all; include 4601 - 4650 ; execute 50bp.nex;
exclude all; include 4651 - 4700 ; execute 50bp.nex;
exclude all; include 4701 - 4750 ; execute 50bp.nex;
exclude all; include 4751 - 4800 ; execute 50bp.nex;
exclude all; include 4801 - 4850 ; execute 50bp.nex;
exclude all; include 4851 - 4900 ; execute 50bp.nex;
exclude all; include 4901 - 4950 ; execute 50bp.nex;
exclude all; include 4951 - 5000 ; execute 50bp.nex;
exclude all; include 5001 - 5050 ; execute 50bp.nex;
exclude all; include 5051 - 5100 ; execute 50bp.nex;
exclude all; include 5101 - 5150 ; execute 50bp.nex;
exclude all; include 5151 - 5200 ; execute 50bp.nex;
exclude all; include 5201 - 5250 ; execute 50bp.nex;
exclude all; include 5251 - 5300 ; execute 50bp.nex;
exclude all; include 5301 - 5350 ; execute 50bp.nex;
exclude all; include 5351 - 5400 ; execute 50bp.nex;
exclude all; include 5401 - 5450 ; execute 50bp.nex;
exclude all; include 5451 - 5500 ; execute 50bp.nex;
exclude all; include 5501 - 5550 ; execute 50bp.nex;
exclude all; include 5551 - 5600 ; execute 50bp.nex;
exclude all; include 5601 - 5650 ; execute 50bp.nex;
exclude all; include 5651 - 5700 ; execute 50bp.nex;
exclude all; include 5701 - 5750 ; execute 50bp.nex;
exclude all; include 5751 - 5800 ; execute 50bp.nex;
exclude all; include 5801 - 5850 ; execute 50bp.nex;
exclude all; include 5851 - 5900 ; execute 50bp.nex;
exclude all; include 5901 - 5950 ; execute 50bp.nex;
exclude all; include 5951 - 6000 ; execute 50bp.nex;
exclude all; include 6001 - 6050 ; execute 50bp.nex;
exclude all; include 6051 - 6100 ; execute 50bp.nex;
exclude all; include 6101 - 6150 ; execute 50bp.nex;
exclude all; include 6151 - 6200 ; execute 50bp.nex;
exclude all; include 6201 - 6250 ; execute 50bp.nex;
exclude all; include 6251 - 6300 ; execute 50bp.nex;
exclude all; include 6301 - 6350 ; execute 50bp.nex;
exclude all; include 6351 - 6400 ; execute 50bp.nex;
exclude all; include 6401 - 6450 ; execute 50bp.nex;
exclude all; include 6451 - 6500 ; execute 50bp.nex;
exclude all; include 6501 - 6550 ; execute 50bp.nex;
exclude all; include 6551 - 6600 ; execute 50bp.nex;
exclude all; include 6601 - 6650 ; execute 50bp.nex;
exclude all; include 6651 - 6700 ; execute 50bp.nex;
exclude all; include 6701 - 6750 ; execute 50bp.nex;
exclude all; include 6751 - 6800 ; execute 50bp.nex;
exclude all; include 6801 - 6850 ; execute 50bp.nex;
exclude all; include 6851 - 6900 ; execute 50bp.nex;
exclude all; include 6901 - 6950 ; execute 50bp.nex;
exclude all; include 6951 - 7000 ; execute 50bp.nex;
exclude all; include 7001 - 7050 ; execute 50bp.nex;
exclude all; include 7051 - 7100 ; execute 50bp.nex;
exclude all; include 7101 - 7150 ; execute 50bp.nex;
exclude all; include 7151 - 7200 ; execute 50bp.nex;
exclude all; include 7201 - 7250 ; execute 50bp.nex;

end;
]

[
[50bp.nex]
begin paup;
set autoclose nowarnreset notifybeep=no nomonitor;
set crit=like;
lset nst=2 trat=1.98622 pinv=0.188241 base=emp;

log file=LRT.50bp.uncClockNo.log append; 
lset clock=no;
hs enforce=no;

log file=LRT.50bp.uncClockYes.log append; 
lset clock=yes;
hs enforce=no;

log file=LRT.50bp.conClockNo.log append; 
lset clock=no;
loadconstr file=Constraint.tre;
hs enforce=yes;

log file=LRT.50bp.conClockYes.log append; 
lset clock=yes;
loadconstr file=Constraint.tre;
hs enforce=yes;
end;
]
